# Supplementary material for: Nine new species groups, 15 new species, and one new subspecies of New Guinea diving beetles of the genus Exocelina Broun, 1886 (Coleoptera, Dytiscidae, Copelatinae)
Source: Zookeys. 2019 Oct 7;878:73–143. doi: 10.3897/zookeys.878.37403 (PMC6791902; doi:10.3897/zookeys.878.37403)
Supplement: XML Treatment for Exocelina koroba [file zookeys.878.37403-treatment2.xml]

<!DOCTYPE tp:taxon-treatment
  PUBLIC "-//TaxonX//DTD Taxonomic Treatment Publishing DTD v0 20100105//EN" "tax-treatment-NSO.dtd">
<tp:taxon-treatment xmlns:tp="http://www.plazi.org/taxpub"><tp:treatment-meta><kwd-group><label>Taxon classification</label><kwd><named-content xmlns:xlink="http://www.w3.org/1999/xlink" content-type="kingdom">Animalia</named-content></kwd><kwd><named-content xmlns:xlink="http://www.w3.org/1999/xlink" content-type="order">Coleoptera</named-content></kwd><kwd><named-content xmlns:xlink="http://www.w3.org/1999/xlink" content-type="family">Dytiscidae</named-content></kwd></kwd-group><mixed-citation publication-type="journal"><person-group><name><surname>Shaverdo</surname><given-names>Helena</given-names></name><name><surname>Surbakti</surname><given-names>Suriani</given-names></name><name><surname>Warikar</surname><given-names>Evie L.</given-names></name><name><surname>Sagata</surname><given-names>Katayo</given-names></name><name><surname>Balke</surname><given-names>Michael</given-names></name></person-group><article-title>Nine new species groups, 15 new species, and one new subspecies of New Guinea diving beetles of the genus <italic><tp:taxon-name><tp:taxon-name-part taxon-name-part-type="genus" reg="Exocelina">Exocelina</tp:taxon-name-part></tp:taxon-name></italic> Broun, 1886 (<tp:taxon-name><tp:taxon-name-part taxon-name-part-type="order">Coleoptera</tp:taxon-name-part></tp:taxon-name>, <tp:taxon-name><tp:taxon-name-part taxon-name-part-type="family">Dytiscidae</tp:taxon-name-part></tp:taxon-name>, <tp:taxon-name><tp:taxon-name-part taxon-name-part-type="subfamily">Copelatinae</tp:taxon-name-part></tp:taxon-name>)</article-title><source>Zookeys</source><day>07</day><month>10</month><year>2019</year><volume>878</volume><fpage>73</fpage><lpage>143</lpage><pub-id pub-id-type="doi">10.3897/zookeys.878.37403</pub-id></mixed-citation></tp:treatment-meta><tp:nomenclature><label>2.</label><tp:taxon-name><object-id xmlns:xlink="http://www.w3.org/1999/xlink" content-type="arpha" xlink:type="simple">341A511B-7DCC-5FFE-9F17-3732B4E29950</object-id>
                <tp:taxon-name-part taxon-name-part-type="genus" reg="Exocelina">Exocelina</tp:taxon-name-part>
                <tp:taxon-name-part taxon-name-part-type="species" reg="koroba">koroba</tp:taxon-name-part>
                <object-id xmlns:xlink="http://www.w3.org/1999/xlink" content-type="zoobank" xlink:type="simple">http://zoobank.org/B6A930A9-0B56-48D9-8C04-4BD72F56A750</object-id>
              </tp:taxon-name><tp:taxon-authority>Shaverdo &amp; Balke</tp:taxon-authority><tp:taxon-status xmlns:xlink="http://www.w3.org/1999/xlink" xlink:type="simple">sp. nov.</tp:taxon-status><xref ref-type="fig" rid="F1">Figs 2</xref><xref ref-type="fig" rid="F4">, 8</xref><tp:nomenclature-citation-list><tp:nomenclature-citation><tp:taxon-name>
                    <tp:taxon-name-part taxon-name-part-type="genus" reg="Exocelina">Exocelina</tp:taxon-name-part>
                  </tp:taxon-name><comment>undescribed sp. MB1292: <xref ref-type="bibr" rid="B22">Toussaint et al. 2014</xref>: supplementary figs 1–4, tab. 2; <xref ref-type="bibr" rid="B23">Toussaint et al. 2015</xref>: supplementary figs S1, S2, tab. S3, and information S5, S6.</comment></tp:nomenclature-citation></tp:nomenclature-citation-list></tp:nomenclature><tp:treatment-sec sec-type="type locality" id="SECID0EIFBG"><title>Type locality.</title><p>Papua New Guinea: Hela Province, Hedamali, ca. <named-content xmlns:xlink="http://www.w3.org/1999/xlink" content-type="dwc:verbatimCoordinates" xlink:type="simple"><named-content content-type="geo-json" specific-use="{&#34;type&#34;:&#34;Point&#34;,&#34;coordinates&#34;:[142.730667,-5.697500]}" id="NCID0ERFBG" xlink:type="simple">05°41.85'S, 142°43.84'E</named-content></named-content>, 1700–1900 m a.s.l.</p></tp:treatment-sec><tp:treatment-sec sec-type="type material" id="SECID0EWFBG"><title>Type material.</title><p><italic>Holotype</italic>: male “PAPUA N.G.: 6.–9.5.1998 Southern Highl. Prov. Tari-Koroba, Hedemari [Hedamali] 1700–1900 m, leg. Riedel” (<named-content xmlns:xlink="http://www.w3.org/1999/xlink" content-type="dwc:institutional_code" xlink:type="simple">NHMW</named-content>). <italic>Paratypes</italic>: 1 male “Papua New Guinea: Southern Highlands, Koroba, 1600 m, 15.v.1994, <named-content xmlns:xlink="http://www.w3.org/1999/xlink" content-type="dwc:verbatimCoordinates" xlink:type="simple"><named-content content-type="geo-json" specific-use="{&#34;type&#34;:&#34;Point&#34;,&#34;coordinates&#34;:[142.730600,-5.697567]}" id="NCID0ELGBG" xlink:type="simple">05.41.854S 142.43.836E</named-content></named-content>, Balke (<abbrev xmlns:xlink="http://www.w3.org/1999/xlink" xlink:title="Papua New Guinea" id="ABBRID0EQGBG" xlink:type="simple">PNG</abbrev> 66)”, “DNA M Balke 1292” (<named-content xmlns:xlink="http://www.w3.org/1999/xlink" content-type="dwc:institutional_code" xlink:type="simple">ZSM</named-content>).</p></tp:treatment-sec><tp:treatment-sec sec-type="description" id="SECID0E3GBG"><title>Description.</title><p><italic>Body size and form</italic>: Beetle medium-sized: <abbrev xmlns:xlink="http://www.w3.org/1999/xlink" xlink:title="total body length without head" id="ABBRID0EEHBG" xlink:type="simple">TL-H</abbrev> 3.95–4.4 mm, <abbrev xmlns:xlink="http://www.w3.org/1999/xlink" xlink:title="total body length" id="ABBRID0EIHBG" xlink:type="simple">TL</abbrev> 4.4–4.55 mm, <abbrev xmlns:xlink="http://www.w3.org/1999/xlink" xlink:title="maximum body width" id="ABBRID0EMHBG" xlink:type="simple">MW</abbrev> 2.2–2.35 mm (holotype: <abbrev xmlns:xlink="http://www.w3.org/1999/xlink" xlink:title="total body length without head" id="ABBRID0EQHBG" xlink:type="simple">TL-H</abbrev> 3.95 mm, <abbrev xmlns:xlink="http://www.w3.org/1999/xlink" xlink:title="total body length" id="ABBRID0EUHBG" xlink:type="simple">TL</abbrev> 4.4 mm, <abbrev xmlns:xlink="http://www.w3.org/1999/xlink" xlink:title="maximum body width" id="ABBRID0EYHBG" xlink:type="simple">MW</abbrev> 2.2 mm), with oblong-oval habitus.</p><p><italic>Colouration</italic>: Piceous, with paler sides of pronotum. Head piceous, paler anteriorly; pronotum piceous, with brown sides; elytra piceous, with reddish sutural lines; head appendages and legs proximally reddish, legs distally darker, reddish brown (Fig. <xref ref-type="fig" rid="F1">2</xref>). Teneral specimen paler, brown.</p><p><italic>Surface sculpture</italic>: Submatt dorsally, with relatively dense and coarse punctation and evident microreticulation. Head with relatively dense and coarse punctation (spaces between punctures 1–2 times size of punctures); diameter of punctures almost equal to diameter of cells of microreticulation. Pronotum with finer, sparser punctation, and more evenly distributed punctation than on head. Elytra with coarser punctation than on pronotum. Pronotum and elytra with distinct microreticulation. Head with microreticulation slightly stronger. Metaventrite, metacoxae, and abdominal ventrites distinctly microreticulate. Metacoxal plates with longitudinal strioles and weak transverse wrinkles; abdominal ventrites with strioles. Venter with inconspicuous punctation, more evident on metacoxal plates and two last abdominal ventrites.</p><p><italic>Structures</italic>: Pronotum with distinct lateral bead. Base of prosternum and neck of prosternal process with distinct ridge, slightly rounded and with few transverse strioles anteriorly, without anterolateral extensions. Blade of prosternal process lanceolate, relatively broad, convex, with distinct bead and few setae laterally. Abdominal ventrite 6 slightly truncate.</p><p><italic>Male</italic>: Protarsomere 4 with rather small, slightly curved anterolateral hook-like seta. Protarsomere 5 ventrally with anterior row of 23 short setae and posterior row of 6 setae (Fig. <xref ref-type="fig" rid="F4">8D</xref>). Abdominal ventrite 6 with 12–15 lateral striae on each side. Median lobe slightly curved, with apex thick, short, pointed and strongly curved downwards in lateral view (Fig. <xref ref-type="fig" rid="F4">8A–B</xref>). Paramere with distinct notch on dorsal side, subdistal part relatively large, rounded, with dense and strong setae, proximal setae thin and sparse, inconspicuous. (Fig. <xref ref-type="fig" rid="F4">8C</xref>).</p><p><italic>Female</italic>: Unknown.</p><fig id="F4" position="float" orientation="portrait"><object-id xmlns:xlink="http://www.w3.org/1999/xlink" content-type="doi" xlink:type="simple">10.3897/zookeys.878.37403.figure8</object-id><object-id xmlns:xlink="http://www.w3.org/1999/xlink" content-type="arpha" xlink:type="simple">12955219-988B-5F0A-AA0B-A6DB1E84C192</object-id><label>Figure 8.</label><caption><p><italic><tp:taxon-name><tp:taxon-name-part taxon-name-part-type="genus" reg="Exocelina">Exocelina</tp:taxon-name-part> <tp:taxon-name-part taxon-name-part-type="species" reg="koroba">koroba</tp:taxon-name-part></tp:taxon-name></italic> sp. nov. <bold>A</bold> median lobe in ventral view <bold>B</bold> median lobe in lateral view <bold>C</bold> paramere in external view <bold>D</bold> male protarsomeres 4–5 in ventral view.</p></caption><graphic xmlns:xlink="http://www.w3.org/1999/xlink" xlink:href="zookeys-878-073-g004.jpg" position="float" orientation="portrait" xlink:type="simple" id="oo_344972.jpg"><uri content-type="original_file" xlink:type="simple">https://binary.pensoft.net/fig/344972</uri></graphic></fig></tp:treatment-sec><tp:treatment-sec sec-type="Affinities" id="SECID0EAKBG"><title>Affinities.</title><p>The species can be distinguished from the species co-occurring in the same area (<italic><tp:taxon-name><tp:taxon-name-part taxon-name-part-type="genus">E.</tp:taxon-name-part> <tp:taxon-name-part taxon-name-part-type="species" reg="pseudoedeltraudae">pseudoedeltraudae</tp:taxon-name-part></tp:taxon-name></italic> Shaverdo &amp; Balke, 2014, <italic><tp:taxon-name><tp:taxon-name-part taxon-name-part-type="genus">E.</tp:taxon-name-part> <tp:taxon-name-part taxon-name-part-type="species" reg="tariensis">tariensis</tp:taxon-name-part></tp:taxon-name></italic> Shaverdo &amp; Balke, 2014, <italic><tp:taxon-name><tp:taxon-name-part taxon-name-part-type="genus">E.</tp:taxon-name-part> <tp:taxon-name-part taxon-name-part-type="species" reg="marinae">marinae</tp:taxon-name-part></tp:taxon-name></italic> (Shaverdo, Sagata &amp; Balke, 2005), and <italic><tp:taxon-name><tp:taxon-name-part taxon-name-part-type="genus">E.</tp:taxon-name-part> <tp:taxon-name-part taxon-name-part-type="species" reg="pseudomarinae">pseudomarinae</tp:taxon-name-part></tp:taxon-name></italic> Shaverdo, Sagata &amp; Balke, 2016) by size, relatively dense and coarse dorsal punctation, not modified male antennae, and the shape and setation of its median lobe and paramere.</p></tp:treatment-sec><tp:treatment-sec sec-type="distribution" id="SECID0ESLBG"><title>Distribution.</title><p>Papua New Guinea: Hela Province, Koroba area (Fig. <xref ref-type="fig" rid="F7">11</xref>).</p></tp:treatment-sec><tp:treatment-sec sec-type="etymology" id="SECID0E3LBG"><title>Etymology.</title><p>The species is named after Koroba Village. The name is a noun in the nominative singular standing in apposition.</p></tp:treatment-sec><tp:treatment-sec><!--Section generated to contain objects referenced in tp:taxon-treatment.--><fig id="F1" position="float" orientation="portrait"><object-id xmlns:xlink="http://www.w3.org/1999/xlink" content-type="doi" xlink:type="simple">10.3897/zookeys.878.37403.figures1-4</object-id><object-id xmlns:xlink="http://www.w3.org/1999/xlink" content-type="arpha" xlink:type="simple">81223057-D91C-5A59-A0E4-224122AEF987</object-id><label>Figures 1–4.</label><caption><p>Habitus and colouration <bold>1</bold><italic><tp:taxon-name><tp:taxon-name-part taxon-name-part-type="genus" reg="Exocelina">Exocelina</tp:taxon-name-part> <tp:taxon-name-part taxon-name-part-type="species" reg="aipomek">aipomek</tp:taxon-name-part></tp:taxon-name></italic> (Balke, 1998) <bold>2</bold><italic><tp:taxon-name><tp:taxon-name-part taxon-name-part-type="genus" reg="Exocelina">E.</tp:taxon-name-part> <tp:taxon-name-part taxon-name-part-type="species" reg="mekilensis">mekilensis</tp:taxon-name-part></tp:taxon-name></italic> sp. nov. <bold>3</bold><italic><tp:taxon-name><tp:taxon-name-part taxon-name-part-type="genus" reg="Exocelina">E.</tp:taxon-name-part> <tp:taxon-name-part taxon-name-part-type="species" reg="koroba">koroba</tp:taxon-name-part></tp:taxon-name></italic> sp. nov. <bold>4</bold><italic><tp:taxon-name><tp:taxon-name-part taxon-name-part-type="genus" reg="Exocelina">E.</tp:taxon-name-part> <tp:taxon-name-part taxon-name-part-type="species" reg="morobensis">morobensis</tp:taxon-name-part></tp:taxon-name></italic> sp. nov.</p></caption><graphic xmlns:xlink="http://www.w3.org/1999/xlink" xlink:href="zookeys-878-073-g001.jpg" position="float" orientation="portrait" xlink:type="simple" id="oo_344969.jpg"><uri content-type="original_file" xlink:type="simple">https://binary.pensoft.net/fig/344969</uri></graphic></fig><fig id="F7" position="float" orientation="portrait"><object-id xmlns:xlink="http://www.w3.org/1999/xlink" content-type="doi" xlink:type="simple">10.3897/zookeys.878.37403.figure11</object-id><object-id xmlns:xlink="http://www.w3.org/1999/xlink" content-type="arpha" xlink:type="simple">BAC6178C-7A62-5972-AC78-863424F89F8F</object-id><label>Figure 11.</label><caption><p>Map of the eastern part of New Guinea showing distribution of the species of the monotypic groups.</p></caption><graphic xmlns:xlink="http://www.w3.org/1999/xlink" xlink:href="zookeys-878-073-g007.jpg" position="float" orientation="portrait" xlink:type="simple" id="oo_344975.jpg"><uri content-type="original_file" xlink:type="simple">https://binary.pensoft.net/fig/344975</uri></graphic></fig></tp:treatment-sec><ref-list><ref id="B22"><mixed-citation xmlns:xlink="http://www.w3.org/1999/xlink" xlink:type="simple"><person-group><name name-style="western"><surname>Toussaint</surname><given-names>EFA</given-names></name><name name-style="western"><surname>Hall</surname><given-names>R</given-names></name><name name-style="western"><surname>Monaghan</surname><given-names>MT</given-names></name><name name-style="western"><surname>Sagata</surname><given-names>K</given-names></name><name name-style="western"><surname>Ibalim</surname><given-names>S</given-names></name><name name-style="western"><surname>Shaverdo</surname><given-names>HV</given-names></name><name name-style="western"><surname>Vogler</surname><given-names>AP</given-names></name><name name-style="western"><surname>Pons</surname><given-names>J</given-names></name><name name-style="western"><surname>Balke</surname><given-names>M</given-names></name></person-group> (<year>2014</year>) <article-title>The towering orogeny of New Guinea as a trigger for arthropod megadiversity.</article-title><source>Nature Communications</source><volume>1</volume>: <fpage>1</fpage>–<lpage>10</lpage>. <ext-link xlink:type="simple" ext-link-type="doi" xlink:href="10.1038/ncomms5001">https://doi.org/10.1038/ncomms5001</ext-link></mixed-citation></ref><ref id="B23"><mixed-citation xmlns:xlink="http://www.w3.org/1999/xlink" xlink:type="simple"><person-group><name name-style="western"><surname>Toussaint</surname><given-names>EFA</given-names></name><name name-style="western"><surname>Henrich</surname><given-names>L</given-names></name><name name-style="western"><surname>Shaverdo</surname><given-names>H</given-names></name><name name-style="western"><surname>Balke</surname><given-names>M</given-names></name></person-group> (<year>2015</year>) Mosaic patterns of diversification dynamics following the colonization of Melanesian islands. Scientific Reports 5: 16016. <ext-link xlink:type="simple" ext-link-type="doi" xlink:href="10.1038/srep16016">https://doi.org/10.1038/srep16016</ext-link></mixed-citation></ref></ref-list></tp:taxon-treatment>
