# Supplementary material for: Nine new species groups, 15 new species, and one new subspecies of New Guinea diving beetles of the genus Exocelina Broun, 1886 (Coleoptera, Dytiscidae, Copelatinae)
Source: Zookeys. 2019 Oct 7;878:73–143. doi: 10.3897/zookeys.878.37403 (PMC6791902; doi:10.3897/zookeys.878.37403)
Supplement: XML Treatment for Exocelina morobensis [file zookeys.878.37403-treatment4.xml]

<!DOCTYPE tp:taxon-treatment
  PUBLIC "-//TaxonX//DTD Taxonomic Treatment Publishing DTD v0 20100105//EN" "tax-treatment-NSO.dtd">
<tp:taxon-treatment xmlns:tp="http://www.plazi.org/taxpub"><tp:treatment-meta><kwd-group><label>Taxon classification</label><kwd><named-content xmlns:xlink="http://www.w3.org/1999/xlink" content-type="kingdom">Animalia</named-content></kwd><kwd><named-content xmlns:xlink="http://www.w3.org/1999/xlink" content-type="order">Coleoptera</named-content></kwd><kwd><named-content xmlns:xlink="http://www.w3.org/1999/xlink" content-type="family">Dytiscidae</named-content></kwd></kwd-group><mixed-citation publication-type="journal"><person-group><name><surname>Shaverdo</surname><given-names>Helena</given-names></name><name><surname>Surbakti</surname><given-names>Suriani</given-names></name><name><surname>Warikar</surname><given-names>Evie L.</given-names></name><name><surname>Sagata</surname><given-names>Katayo</given-names></name><name><surname>Balke</surname><given-names>Michael</given-names></name></person-group><article-title>Nine new species groups, 15 new species, and one new subspecies of New Guinea diving beetles of the genus <italic><tp:taxon-name><tp:taxon-name-part taxon-name-part-type="genus" reg="Exocelina">Exocelina</tp:taxon-name-part></tp:taxon-name></italic> Broun, 1886 (<tp:taxon-name><tp:taxon-name-part taxon-name-part-type="order">Coleoptera</tp:taxon-name-part></tp:taxon-name>, <tp:taxon-name><tp:taxon-name-part taxon-name-part-type="family">Dytiscidae</tp:taxon-name-part></tp:taxon-name>, <tp:taxon-name><tp:taxon-name-part taxon-name-part-type="subfamily">Copelatinae</tp:taxon-name-part></tp:taxon-name>)</article-title><source>Zookeys</source><day>07</day><month>10</month><year>2019</year><volume>878</volume><fpage>73</fpage><lpage>143</lpage><pub-id pub-id-type="doi">10.3897/zookeys.878.37403</pub-id></mixed-citation></tp:treatment-meta><tp:nomenclature><label>4.</label><tp:taxon-name><object-id xmlns:xlink="http://www.w3.org/1999/xlink" content-type="arpha" xlink:type="simple">B4CF6554-1BFD-5C3A-9470-C9317EA6D974</object-id>
                <tp:taxon-name-part taxon-name-part-type="genus" reg="Exocelina">Exocelina</tp:taxon-name-part>
                <tp:taxon-name-part taxon-name-part-type="species" reg="morobensis">morobensis</tp:taxon-name-part>
                <object-id xmlns:xlink="http://www.w3.org/1999/xlink" content-type="zoobank" xlink:type="simple">http://zoobank.org/3DA0BA42-2D2B-4B41-A31C-92C74250DDD9</object-id>
              </tp:taxon-name><tp:taxon-authority>Shaverdo &amp; Balke</tp:taxon-authority><tp:taxon-status xmlns:xlink="http://www.w3.org/1999/xlink" xlink:type="simple">sp. nov.</tp:taxon-status><xref ref-type="fig" rid="F1">Figs 4</xref><xref ref-type="fig" rid="F6">, 10</xref><tp:nomenclature-citation-list><tp:nomenclature-citation><tp:taxon-name>
                    <tp:taxon-name-part taxon-name-part-type="genus" reg="Exocelina">Exocelina</tp:taxon-name-part>
                  </tp:taxon-name><comment>undescribed sp. MB1313: <xref ref-type="bibr" rid="B22">Toussaint et al. 2014</xref>: supplementary figs 1–4, tab. 2; <xref ref-type="bibr" rid="B23">Toussaint et al. 2015</xref>: supplementary figs S1, S2, tab. S3, and information S5, S6.</comment></tp:nomenclature-citation><tp:nomenclature-citation><tp:taxon-name>
                    <tp:taxon-name-part taxon-name-part-type="genus" reg="Exocelina">Exocelina</tp:taxon-name-part>
                  </tp:taxon-name><comment>undescribed sp. MB3840: <xref ref-type="bibr" rid="B22">Toussaint et al. 2014</xref>: supplementary figs 1–4, tab. 2; <xref ref-type="bibr" rid="B23">Toussaint et al. 2015</xref>: supplementary figs S1, S2, tab. S3, and information S5, S6.</comment></tp:nomenclature-citation></tp:nomenclature-citation-list></tp:nomenclature><tp:treatment-sec sec-type="type locality" id="SECID0EO3BG"><title>Type locality.</title><p>Papua New Guinea: Morobe Province, Garaina, <named-content xmlns:xlink="http://www.w3.org/1999/xlink" content-type="dwc:verbatimCoordinates" xlink:type="simple"><named-content content-type="geo-json" specific-use="{&#34;type&#34;:&#34;Point&#34;,&#34;coordinates&#34;:[147.116944,-7.850833]}" id="NCID0EX3BG" xlink:type="simple">07°51'03"S, 147°07'01"E</named-content></named-content>, 720 m a.s.l.</p></tp:treatment-sec><tp:treatment-sec sec-type="type material" id="SECID0E33BG"><title>Type material.</title><p><italic>Holotype</italic>: male “Papua New Guinea Garaina, 720m, vi.2008, <named-content xmlns:xlink="http://www.w3.org/1999/xlink" content-type="dwc:verbatimCoordinates" xlink:type="simple"><named-content content-type="geo-json" specific-use="{&#34;type&#34;:&#34;Point&#34;,&#34;coordinates&#34;:[147.116783,-7.850533]}" id="NCID0EH4BG" xlink:type="simple">07.51.032S 147.07.007E</named-content></named-content> Ibalim &amp; Sosanika PNG216” (<named-content xmlns:xlink="http://www.w3.org/1999/xlink" content-type="dwc:institutional_code" xlink:type="simple">ZSM</named-content>). <italic>Paratypes</italic>: <bold>Morobe</bold>: 72 males, 83 females with the same label as the holotype (<named-content xmlns:xlink="http://www.w3.org/1999/xlink" content-type="dwc:institutional_code" xlink:type="simple">NHMW</named-content>, <named-content xmlns:xlink="http://www.w3.org/1999/xlink" content-type="dwc:institutional_code" xlink:type="simple">ZSM</named-content>). 64 males, 69 females “Papua New Guinea: Morobe, Garaina, 800m, vi.2008, <named-content xmlns:xlink="http://www.w3.org/1999/xlink" content-type="dwc:verbatimCoordinates" xlink:type="simple"><named-content content-type="geo-json" specific-use="{&#34;type&#34;:&#34;Point&#34;,&#34;coordinates&#34;:[147.131917,-7.884850]}" id="NCID0EL5BG" xlink:type="simple">07.53.091S 147.07.915E</named-content></named-content> Ibalim &amp; Sosanika PNG217” (<named-content xmlns:xlink="http://www.w3.org/1999/xlink" content-type="dwc:institutional_code" xlink:type="simple">NHMW</named-content>, <named-content xmlns:xlink="http://www.w3.org/1999/xlink" content-type="dwc:institutional_code" xlink:type="simple">ZSM</named-content>). 2 males, 4 females “Papua New Guinea Garaina, 800m, vi.2008, <named-content xmlns:xlink="http://www.w3.org/1999/xlink" content-type="dwc:verbatimCoordinates" xlink:type="simple"><named-content content-type="geo-json" specific-use="{&#34;type&#34;:&#34;Point&#34;,&#34;coordinates&#34;:[147.131917,-7.884850]}" id="NCID0ED6BG" xlink:type="simple">07.53.091S 147.07.915E</named-content></named-content> Ibalim &amp; Sosanika PNG217” (<named-content xmlns:xlink="http://www.w3.org/1999/xlink" content-type="dwc:institutional_code" xlink:type="simple">ZSM</named-content>). 27 males, 18 females “Papua New Guinea: Morobe, Garaina, 770m, vi.2008, 07 <named-content xmlns:xlink="http://www.w3.org/1999/xlink" content-type="dwc:verbatimCoordinates" xlink:type="simple"><named-content content-type="geo-json" specific-use="{&#34;type&#34;:&#34;Point&#34;,&#34;coordinates&#34;:[147.173783,-52.516000]}" id="NCID0ET6BG" xlink:type="simple">52.516S 147.10.427E</named-content></named-content> Ibalim &amp; Sosanika (PNG219)” (<named-content xmlns:xlink="http://www.w3.org/1999/xlink" content-type="dwc:institutional_code" xlink:type="simple">NHMW</named-content>, <named-content xmlns:xlink="http://www.w3.org/1999/xlink" content-type="dwc:institutional_code" xlink:type="simple">ZSM</named-content>). 26 males, 25 females “Papua New Guinea Morobe, Garaina, 800m, 27.vi.2009, (PNG220) <named-content xmlns:xlink="http://www.w3.org/1999/xlink" content-type="dwc:verbatimCoordinates" xlink:type="simple"><named-content content-type="geo-json" specific-use="{&#34;type&#34;:&#34;Point&#34;,&#34;coordinates&#34;:[147.119933,-7.877817]}" id="NCID0EMAAI" xlink:type="simple">7.52.669S 147.07.196E</named-content></named-content> Ibalim &amp; Sosanika” (<named-content xmlns:xlink="http://www.w3.org/1999/xlink" content-type="dwc:institutional_code" xlink:type="simple">NHMW</named-content>, <named-content xmlns:xlink="http://www.w3.org/1999/xlink" content-type="dwc:institutional_code" xlink:type="simple">ZSM</named-content>). 11 males, 11 females “Papua New Guinea: Morobe, Garaina, 770m, 25.vi.2008, 07 <named-content xmlns:xlink="http://www.w3.org/1999/xlink" content-type="dwc:verbatimCoordinates" xlink:type="simple"><named-content content-type="geo-json" specific-use="{&#34;type&#34;:&#34;Point&#34;,&#34;coordinates&#34;:[147.143567,-50.859000]}" id="NCID0EEBAI" xlink:type="simple">50.859S 147.08.614E</named-content></named-content> Ibalim &amp; Sosanika (PNG222)” (<named-content xmlns:xlink="http://www.w3.org/1999/xlink" content-type="dwc:institutional_code" xlink:type="simple">NHMW</named-content>, <named-content xmlns:xlink="http://www.w3.org/1999/xlink" content-type="dwc:institutional_code" xlink:type="simple">ZSM</named-content>). 2 males, 1 female “Papua New Guinea Morobe, Garaina, 670m, 23vi2008 (PNG223) <named-content xmlns:xlink="http://www.w3.org/1999/xlink" content-type="dwc:verbatimCoordinates" xlink:type="simple"><named-content content-type="geo-json" specific-use="{&#34;type&#34;:&#34;Point&#34;,&#34;coordinates&#34;:[147.171117,-7.873850]}" id="NCID0E3BAI" xlink:type="simple">7.52.431S 147.10.267E</named-content></named-content> Ibalim &amp; Sosanika (PNG223)” (<named-content xmlns:xlink="http://www.w3.org/1999/xlink" content-type="dwc:institutional_code" xlink:type="simple">ZSM</named-content>). 9 males, 6 females “Papua New Guinea: Morobe, Garaina, 820m, 24.vi.2008, <named-content xmlns:xlink="http://www.w3.org/1999/xlink" content-type="dwc:verbatimCoordinates" xlink:type="simple"><named-content content-type="geo-json" specific-use="{&#34;type&#34;:&#34;Point&#34;,&#34;coordinates&#34;:[147.104950,-7.871450]}" id="NCID0EMCAI" xlink:type="simple">07.52.287S 147.06.297E</named-content></named-content> Ibalim &amp; Sosanika, (PNG224)” (<named-content xmlns:xlink="http://www.w3.org/1999/xlink" content-type="dwc:institutional_code" xlink:type="simple">ZSM</named-content>). 15 males, 14 females “Papua New Guinea: Morobe, Huon Pen., rd to Kwapsanek, 250m, 31.iii.2006, 06.30.270S (<abbrev xmlns:xlink="http://www.w3.org/1999/xlink" xlink:title="Papua New Guinea" id="ABBRID0EZCAI" xlink:type="simple">PNG</abbrev> 24) 146.59.581E, Balke &amp; Sagata” (<named-content xmlns:xlink="http://www.w3.org/1999/xlink" content-type="dwc:institutional_code" xlink:type="simple">NHMW</named-content>, <named-content xmlns:xlink="http://www.w3.org/1999/xlink" content-type="dwc:institutional_code" xlink:type="simple">ZSM</named-content>). 4 males, 5 female “Papua New Guinea: Morobe, Huon Pen., rd to Kwapsanek, 250m, 31.iii.2006, <named-content xmlns:xlink="http://www.w3.org/1999/xlink" content-type="dwc:verbatimCoordinates" xlink:type="simple"><named-content content-type="geo-json" specific-use="{&#34;type&#34;:&#34;Point&#34;,&#34;coordinates&#34;:[146.993017,-6.504500]}" id="NCID0EQDAI" xlink:type="simple">06.30.270S 146.59.581E</named-content></named-content>, Balke &amp; Sagata (<abbrev xmlns:xlink="http://www.w3.org/1999/xlink" xlink:title="Papua New Guinea" id="ABBRID0EVDAI" xlink:type="simple">PNG</abbrev> 24A)” (<named-content xmlns:xlink="http://www.w3.org/1999/xlink" content-type="dwc:institutional_code" xlink:type="simple">ZSM</named-content>). 2 males, 1 female “Papua New Guinea: Morobe, Huon Pen., rd to Kwapsanek, 460m, 31.iii.2006, <named-content xmlns:xlink="http://www.w3.org/1999/xlink" content-type="dwc:verbatimCoordinates" xlink:type="simple"><named-content content-type="geo-json" specific-use="{&#34;type&#34;:&#34;Point&#34;,&#34;coordinates&#34;:[146.993600,-6.545600]}" id="NCID0EEEAI" xlink:type="simple">06.32.736S 146.59.616E</named-content></named-content>, Balke &amp; Sagata (<abbrev xmlns:xlink="http://www.w3.org/1999/xlink" xlink:title="Papua New Guinea" id="ABBRID0EJEAI" xlink:type="simple">PNG</abbrev> 26)”, one male with an additional label “DNA M.Balke 1313” (<named-content xmlns:xlink="http://www.w3.org/1999/xlink" content-type="dwc:institutional_code" xlink:type="simple">ZSM</named-content>). 73 males, 56 females “Papua New Guinea: Morobe, Herzog Mts., Bundun, 700–800m, 2.iv.1994, <named-content xmlns:xlink="http://www.w3.org/1999/xlink" content-type="dwc:verbatimCoordinates" xlink:type="simple"><named-content content-type="geo-json" specific-use="{&#34;type&#34;:&#34;Point&#34;,&#34;coordinates&#34;:[146.618611,-6.859967]}" id="NCID0EYEAI" xlink:type="simple">06.51.598S 146.37.07E</named-content></named-content>, Balke &amp; Sagata (<abbrev xmlns:xlink="http://www.w3.org/1999/xlink" xlink:title="Papua New Guinea" id="ABBRID0E4EAI" xlink:type="simple">PNG</abbrev> 27)”, one male with an additional green label “DNA M.Balke 1312” (<named-content xmlns:xlink="http://www.w3.org/1999/xlink" content-type="dwc:institutional_code" xlink:type="simple">NHMW</named-content>, <named-content xmlns:xlink="http://www.w3.org/1999/xlink" content-type="dwc:institutional_code" xlink:type="simple">ZSM</named-content>). 1 male “NEW GUINEA: Morobe Dist., Lae-Bulobo Rd., 28.xii.1964.”, “Stn. No. 123.”, “M.E. Bacchus. B.M. 1965-120” (<named-content xmlns:xlink="http://www.w3.org/1999/xlink" content-type="dwc:institutional_code" xlink:type="simple">BMNH</named-content>). 1 male, 2 females “Papua New Guinea: Morobe, Sattelberg, Zige River, 970m, 20.x.2009, 6 <named-content xmlns:xlink="http://www.w3.org/1999/xlink" content-type="dwc:verbatimCoordinates" xlink:type="simple"><named-content content-type="geo-json" specific-use="{&#34;type&#34;:&#34;Point&#34;,&#34;coordinates&#34;:[147.774700,-29.233000]}" id="NCID0E3FAI" xlink:type="simple">29.233S 147.46.482E</named-content></named-content>, Inaho (11) (PNG211)”, the male with an additional green label “DNA M.Balke 3828” (<named-content xmlns:xlink="http://www.w3.org/1999/xlink" content-type="dwc:institutional_code" xlink:type="simple">ZSM</named-content>). 2 males, 1 female “Papua New Guinea: Morobe, Sattelberg, Zige River, ca 700m, x.2009, 6 <named-content xmlns:xlink="http://www.w3.org/1999/xlink" content-type="dwc:verbatimCoordinates" xlink:type="simple"><named-content content-type="geo-json" specific-use="{&#34;type&#34;:&#34;Point&#34;,&#34;coordinates&#34;:[147.774700,-29.233000]}" id="NCID0EMGAI" xlink:type="simple">29.233S 147.46.482E</named-content></named-content>, Inaho (12a) (PNG212)”, one of the males with an additional green label “DNA M.Balke 3823” (<named-content xmlns:xlink="http://www.w3.org/1999/xlink" content-type="dwc:institutional_code" xlink:type="simple">ZSM</named-content>).</p></tp:treatment-sec><tp:treatment-sec sec-type="description" id="SECID0EZGAI"><title>Description.</title><p><italic>Body size and form</italic>: Beetle medium-sized, rarely small: <abbrev xmlns:xlink="http://www.w3.org/1999/xlink" xlink:title="total body length without head" id="ABBRID0EBHAI" xlink:type="simple">TL-H</abbrev> 3.3–4.1 mm, <abbrev xmlns:xlink="http://www.w3.org/1999/xlink" xlink:title="total body length" id="ABBRID0EFHAI" xlink:type="simple">TL</abbrev> 3.6–4.5 mm, <abbrev xmlns:xlink="http://www.w3.org/1999/xlink" xlink:title="maximum body width" id="ABBRID0EJHAI" xlink:type="simple">MW</abbrev> 1.75–2.1 mm (holotype: <abbrev xmlns:xlink="http://www.w3.org/1999/xlink" xlink:title="total body length without head" id="ABBRID0ENHAI" xlink:type="simple">TL-H</abbrev> 3.9 mm, <abbrev xmlns:xlink="http://www.w3.org/1999/xlink" xlink:title="total body length" id="ABBRID0ERHAI" xlink:type="simple">TL</abbrev> 4.35 mm, <abbrev xmlns:xlink="http://www.w3.org/1999/xlink" xlink:title="maximum body width" id="ABBRID0EVHAI" xlink:type="simple">MW</abbrev> 2.05 mm), with oblong-oval habitus.</p><p><italic>Colouration</italic>: Brown to dark brown, usually with reddish pronotum and head. Head reddish to brown, sometimes darker posterior eyes; pronotum reddish to brown, often broader or narrower darker area on disc; elytra brown to dark brown, sometimes with reddish sutural lines; head appendages and legs proximally reddish, legs distally darker, reddish brown to brown (Fig. <xref ref-type="fig" rid="F1">4</xref>). Teneral specimen paler.</p><p><italic>Surface sculpture</italic>: Shiny dorsally, with fine, sparse punctation and weakly impressed microreticulation. Head with relatively fine and sparse punctation (spaces between punctures 2–3 times size of punctures); diameter of punctures almost equal to or smaller than diameter of cells of microreticulation. Pronotum and elytra with much finer and sparser punctation than on head, often inconspicuous on elytra. Pronotum and elytra with weakly impressed microreticulation. Head with microreticulation slightly stronger. Metaventrite, metacoxae, and abdominal ventrites distinctly microreticulate. Metacoxal plates with longitudinal strioles and weak transverse wrinkles; abdominal ventrites with strioles. Venter with extremely inconspicuous punctation, more evident on metacoxal plates and two last abdominal ventrites.</p><p><italic>Structures</italic>: Pronotum with narrow lateral bead. Base of prosternum and neck of prosternal process with distinct ridge, rounded anteriorly. Blade of prosternal process lanceolate, relatively narrow, slightly convex, with distinct bead and few setae laterally. Abdominal ventrite 6 very slightly truncate.</p><p><italic>Male</italic>: Protarsomere 4 with with large, thick, strongly curved anterolateral hook-like seta. Protarsomere 5 ventrally with anterior band of ca. 50 and posterior row of seven relatively long setae (Fig. <xref ref-type="fig" rid="F6">10D</xref>). Abdominal ventrite 6 with 5–7 lateral striae on each side. Median lobe evenly curved, rather thin, lateral margins thickened proximally; in lateral view, apex elongate, slightly thickened and rounded; in ventral view, median lobe broad proximally and distinctly narrowed in distal half, apex bluntly pointed (Fig. <xref ref-type="fig" rid="F6">10A, B</xref>). Paramere slightly concave on dorsal side, its subdistal part with dense, strong setae, proximal setae weaker, less distinct (Fig. <xref ref-type="fig" rid="F6">10C</xref>).</p><fig id="F6" position="float" orientation="portrait"><object-id xmlns:xlink="http://www.w3.org/1999/xlink" content-type="doi" xlink:type="simple">10.3897/zookeys.878.37403.figure10</object-id><object-id xmlns:xlink="http://www.w3.org/1999/xlink" content-type="arpha" xlink:type="simple">DA6EA742-B0C7-55B0-BEBD-9E82F2872DB8</object-id><label>Figure 10.</label><caption><p><italic><tp:taxon-name><tp:taxon-name-part taxon-name-part-type="genus" reg="Exocelina">Exocelina</tp:taxon-name-part> <tp:taxon-name-part taxon-name-part-type="species" reg="morobensis">morobensis</tp:taxon-name-part></tp:taxon-name></italic> sp. nov. <bold>A</bold> median lobe in ventral view <bold>B</bold> median lobe in lateral view <bold>C</bold> paramere in external view <bold>D</bold> male protarsomeres 4–5 in ventral view.</p></caption><graphic xmlns:xlink="http://www.w3.org/1999/xlink" xlink:href="zookeys-878-073-g006.jpg" position="float" orientation="portrait" xlink:type="simple" id="oo_344974.jpg"><uri content-type="original_file" xlink:type="simple">https://binary.pensoft.net/fig/344974</uri></graphic></fig><p><italic>Female</italic>: Without evident differences in external morphology from males, except for not modified protarsi and abdominal ventrite 6 without striae.</p></tp:treatment-sec><tp:treatment-sec sec-type="Affinities" id="SECID0E4JAI"><title>Affinities.</title><p>From the species co-occurring in the same area (<italic><tp:taxon-name><tp:taxon-name-part taxon-name-part-type="genus">E.</tp:taxon-name-part> <tp:taxon-name-part taxon-name-part-type="species" reg="brahminensis">brahminensis</tp:taxon-name-part></tp:taxon-name></italic> Shaverdo, Hendrich &amp; Balke, 2012, <italic><tp:taxon-name><tp:taxon-name-part taxon-name-part-type="genus">E.</tp:taxon-name-part> <tp:taxon-name-part taxon-name-part-type="species" reg="damantiensis">damantiensis</tp:taxon-name-part></tp:taxon-name></italic>, and <italic><tp:taxon-name><tp:taxon-name-part taxon-name-part-type="genus">E.</tp:taxon-name-part> <tp:taxon-name-part taxon-name-part-type="species" reg="garaina">garaina</tp:taxon-name-part></tp:taxon-name></italic> Shaverdo &amp; Balke, 2016), <italic><tp:taxon-name><tp:taxon-name-part taxon-name-part-type="genus" reg="Exocelina">E.</tp:taxon-name-part> <tp:taxon-name-part taxon-name-part-type="species" reg="morobensis">morobensis</tp:taxon-name-part></tp:taxon-name></italic> sp. nov. can be distinguished by its size, colouration, narrow pronotal bead, and shape and setation of the median lobe and paramere.</p></tp:treatment-sec><tp:treatment-sec sec-type="distribution" id="SECID0EPLAI"><title>Distribution.</title><p>Papua New Guinea: Morobe Province (Fig. <xref ref-type="fig" rid="F7">11</xref>).</p><fig id="F7" position="float" orientation="portrait"><object-id xmlns:xlink="http://www.w3.org/1999/xlink" content-type="doi" xlink:type="simple">10.3897/zookeys.878.37403.figure11</object-id><object-id xmlns:xlink="http://www.w3.org/1999/xlink" content-type="arpha" xlink:type="simple">BAC6178C-7A62-5972-AC78-863424F89F8F</object-id><label>Figure 11.</label><caption><p>Map of the eastern part of New Guinea showing distribution of the species of the monotypic groups.</p></caption><graphic xmlns:xlink="http://www.w3.org/1999/xlink" xlink:href="zookeys-878-073-g007.jpg" position="float" orientation="portrait" xlink:type="simple" id="oo_344975.jpg"><uri content-type="original_file" xlink:type="simple">https://binary.pensoft.net/fig/344975</uri></graphic></fig></tp:treatment-sec><tp:treatment-sec sec-type="etymology" id="SECID0EZLAI"><title>Etymology.</title><p>The species is named after Morobe Province, the only province of <abbrev xmlns:xlink="http://www.w3.org/1999/xlink" xlink:title="Papua New Guinea" id="ABBRID0E6LAI" xlink:type="simple">PNG</abbrev> where the species has been found. The name is an adjective in the nominative singular.</p></tp:treatment-sec><tp:treatment-sec><!--Section generated to contain objects referenced in tp:taxon-treatment.--><fig id="F1" position="float" orientation="portrait"><object-id xmlns:xlink="http://www.w3.org/1999/xlink" content-type="doi" xlink:type="simple">10.3897/zookeys.878.37403.figures1-4</object-id><object-id xmlns:xlink="http://www.w3.org/1999/xlink" content-type="arpha" xlink:type="simple">81223057-D91C-5A59-A0E4-224122AEF987</object-id><label>Figures 1–4.</label><caption><p>Habitus and colouration <bold>1</bold><italic><tp:taxon-name><tp:taxon-name-part taxon-name-part-type="genus" reg="Exocelina">Exocelina</tp:taxon-name-part> <tp:taxon-name-part taxon-name-part-type="species" reg="aipomek">aipomek</tp:taxon-name-part></tp:taxon-name></italic> (Balke, 1998) <bold>2</bold><italic><tp:taxon-name><tp:taxon-name-part taxon-name-part-type="genus" reg="Exocelina">E.</tp:taxon-name-part> <tp:taxon-name-part taxon-name-part-type="species" reg="mekilensis">mekilensis</tp:taxon-name-part></tp:taxon-name></italic> sp. nov. <bold>3</bold><italic><tp:taxon-name><tp:taxon-name-part taxon-name-part-type="genus" reg="Exocelina">E.</tp:taxon-name-part> <tp:taxon-name-part taxon-name-part-type="species" reg="koroba">koroba</tp:taxon-name-part></tp:taxon-name></italic> sp. nov. <bold>4</bold><italic><tp:taxon-name><tp:taxon-name-part taxon-name-part-type="genus" reg="Exocelina">E.</tp:taxon-name-part> <tp:taxon-name-part taxon-name-part-type="species" reg="morobensis">morobensis</tp:taxon-name-part></tp:taxon-name></italic> sp. nov.</p></caption><graphic xmlns:xlink="http://www.w3.org/1999/xlink" xlink:href="zookeys-878-073-g001.jpg" position="float" orientation="portrait" xlink:type="simple" id="oo_344969.jpg"><uri content-type="original_file" xlink:type="simple">https://binary.pensoft.net/fig/344969</uri></graphic></fig></tp:treatment-sec><ref-list><ref id="B22"><mixed-citation xmlns:xlink="http://www.w3.org/1999/xlink" xlink:type="simple"><person-group><name name-style="western"><surname>Toussaint</surname><given-names>EFA</given-names></name><name name-style="western"><surname>Hall</surname><given-names>R</given-names></name><name name-style="western"><surname>Monaghan</surname><given-names>MT</given-names></name><name name-style="western"><surname>Sagata</surname><given-names>K</given-names></name><name name-style="western"><surname>Ibalim</surname><given-names>S</given-names></name><name name-style="western"><surname>Shaverdo</surname><given-names>HV</given-names></name><name name-style="western"><surname>Vogler</surname><given-names>AP</given-names></name><name name-style="western"><surname>Pons</surname><given-names>J</given-names></name><name name-style="western"><surname>Balke</surname><given-names>M</given-names></name></person-group> (<year>2014</year>) <article-title>The towering orogeny of New Guinea as a trigger for arthropod megadiversity.</article-title><source>Nature Communications</source><volume>1</volume>: <fpage>1</fpage>–<lpage>10</lpage>. <ext-link xlink:type="simple" ext-link-type="doi" xlink:href="10.1038/ncomms5001">https://doi.org/10.1038/ncomms5001</ext-link></mixed-citation></ref><ref id="B23"><mixed-citation xmlns:xlink="http://www.w3.org/1999/xlink" xlink:type="simple"><person-group><name name-style="western"><surname>Toussaint</surname><given-names>EFA</given-names></name><name name-style="western"><surname>Henrich</surname><given-names>L</given-names></name><name name-style="western"><surname>Shaverdo</surname><given-names>H</given-names></name><name name-style="western"><surname>Balke</surname><given-names>M</given-names></name></person-group> (<year>2015</year>) Mosaic patterns of diversification dynamics following the colonization of Melanesian islands. Scientific Reports 5: 16016. <ext-link xlink:type="simple" ext-link-type="doi" xlink:href="10.1038/srep16016">https://doi.org/10.1038/srep16016</ext-link></mixed-citation></ref></ref-list></tp:taxon-treatment>
