# Supplementary material for: Nine new species groups, 15 new species, and one new subspecies of New Guinea diving beetles of the genus Exocelina Broun, 1886 (Coleoptera, Dytiscidae, Copelatinae)
Source: Zookeys. 2019 Oct 7;878:73–143. doi: 10.3897/zookeys.878.37403 (PMC6791902; doi:10.3897/zookeys.878.37403)
Supplement: XML Treatment for Exocelina akameku [file zookeys.878.37403-treatment5.xml]

<!DOCTYPE tp:taxon-treatment
  PUBLIC "-//TaxonX//DTD Taxonomic Treatment Publishing DTD v0 20100105//EN" "tax-treatment-NSO.dtd">
<tp:taxon-treatment xmlns:tp="http://www.plazi.org/taxpub"><tp:treatment-meta><kwd-group><label>Taxon classification</label><kwd><named-content xmlns:xlink="http://www.w3.org/1999/xlink" content-type="kingdom">Animalia</named-content></kwd><kwd><named-content xmlns:xlink="http://www.w3.org/1999/xlink" content-type="order">Coleoptera</named-content></kwd><kwd><named-content xmlns:xlink="http://www.w3.org/1999/xlink" content-type="family">Dytiscidae</named-content></kwd></kwd-group><mixed-citation publication-type="journal"><person-group><name><surname>Shaverdo</surname><given-names>Helena</given-names></name><name><surname>Surbakti</surname><given-names>Suriani</given-names></name><name><surname>Warikar</surname><given-names>Evie L.</given-names></name><name><surname>Sagata</surname><given-names>Katayo</given-names></name><name><surname>Balke</surname><given-names>Michael</given-names></name></person-group><article-title>Nine new species groups, 15 new species, and one new subspecies of New Guinea diving beetles of the genus <italic><tp:taxon-name><tp:taxon-name-part taxon-name-part-type="genus" reg="Exocelina">Exocelina</tp:taxon-name-part></tp:taxon-name></italic> Broun, 1886 (<tp:taxon-name><tp:taxon-name-part taxon-name-part-type="order">Coleoptera</tp:taxon-name-part></tp:taxon-name>, <tp:taxon-name><tp:taxon-name-part taxon-name-part-type="family">Dytiscidae</tp:taxon-name-part></tp:taxon-name>, <tp:taxon-name><tp:taxon-name-part taxon-name-part-type="subfamily">Copelatinae</tp:taxon-name-part></tp:taxon-name>)</article-title><source>Zookeys</source><day>07</day><month>10</month><year>2019</year><volume>878</volume><fpage>73</fpage><lpage>143</lpage><pub-id pub-id-type="doi">10.3897/zookeys.878.37403</pub-id></mixed-citation></tp:treatment-meta><tp:nomenclature><label>5.</label><tp:taxon-name><object-id xmlns:xlink="http://www.w3.org/1999/xlink" content-type="arpha" xlink:type="simple">941A80EC-FECC-53C9-A730-A5A8FB08B04E</object-id>
              <tp:taxon-name-part taxon-name-part-type="genus" reg="Exocelina">Exocelina</tp:taxon-name-part>
              <tp:taxon-name-part taxon-name-part-type="species" reg="akameku">akameku</tp:taxon-name-part>
              <object-id xmlns:xlink="http://www.w3.org/1999/xlink" content-type="zoobank" xlink:type="simple">http://zoobank.org/76FBDA94-6B7D-4CCB-8549-88841C285583</object-id>
            </tp:taxon-name><tp:taxon-authority>Shaverdo &amp; Balke</tp:taxon-authority><tp:taxon-status xmlns:xlink="http://www.w3.org/1999/xlink" xlink:type="simple">sp. nov.</tp:taxon-status><xref ref-type="fig" rid="F8">Figs 13</xref><xref ref-type="fig" rid="F9">, 19</xref></tp:nomenclature><tp:treatment-sec sec-type="type locality" id="SECID0ESRAI"><title>Type locality.</title><p>Papua New Guinea: Madang Province, Akameku - Brahmin, Bismarck Range, <named-content xmlns:xlink="http://www.w3.org/1999/xlink" content-type="dwc:verbatimCoordinates" xlink:type="simple"><named-content content-type="geo-json" specific-use="{&#34;type&#34;:&#34;Point&#34;,&#34;coordinates&#34;:[145.408167,-5.831500]}" id="NCID0E2RAI" xlink:type="simple">05°49.89'S, 145°24.49'E</named-content></named-content>, 750 m a.s.l.</p></tp:treatment-sec><tp:treatment-sec sec-type="type material" id="SECID0EASAI"><title>Type material.</title><p><italic>Holotype</italic>: male “Papua New Guinea: Madang, Akameku - Brahmin, Bismarck Range, 750m, 25.xi.2006, <named-content xmlns:xlink="http://www.w3.org/1999/xlink" content-type="dwc:verbatimCoordinates" xlink:type="simple"><named-content content-type="geo-json" specific-use="{&#34;type&#34;:&#34;Point&#34;,&#34;coordinates&#34;:[145.408183,-5.831533]}" id="NCID0ELSAI" xlink:type="simple">05.49.892S 145.24.491E</named-content></named-content>, Balke &amp; Kinibel (<abbrev xmlns:xlink="http://www.w3.org/1999/xlink" xlink:title="Papua New Guinea" id="ABBRID0EQSAI" xlink:type="simple">PNG</abbrev> 113)” (<named-content xmlns:xlink="http://www.w3.org/1999/xlink" content-type="dwc:institutional_code" xlink:type="simple">ZSM</named-content>).</p></tp:treatment-sec><tp:treatment-sec sec-type="description" id="SECID0E3SAI"><title>Description.</title><p><italic>Body size and form</italic>: Beetle small: <abbrev xmlns:xlink="http://www.w3.org/1999/xlink" xlink:title="total body length without head" id="ABBRID0EETAI" xlink:type="simple">TL-H</abbrev> 3.35 mm, <abbrev xmlns:xlink="http://www.w3.org/1999/xlink" xlink:title="total body length" id="ABBRID0EITAI" xlink:type="simple">TL</abbrev> 3.8 mm, <abbrev xmlns:xlink="http://www.w3.org/1999/xlink" xlink:title="maximum body width" id="ABBRID0EMTAI" xlink:type="simple">MW</abbrev> 1.8 mm, with oblong-oval habitus.</p><p><italic>Colouration</italic>: Dark brown, with reddish pronotal sides and head anteriorly. Head reddish brown, paler anteriorly; pronotum dark brown on disc, with reddish sides; elytra dark brown, with weakly indicated reddish sutural lines; head appendages and legs proximally yellowish, legs distally darker, reddish brown (Fig. <xref ref-type="fig" rid="F8">13</xref>).</p><p><italic>Surface sculpture</italic>: Shiny dorsally, with weak and sparse punctation and weakly impressed microreticulation. Head with fine and sparse punctation (spaces between punctures 2–3 times size of punctures); diameter of punctures equal to or smaller than diameter of cells of microreticulation. Pronotum with much finer and sparser punctation than on head, very inconspicuous. Punctation on elytra invisible. Pronotum and elytra with weakly impressed microreticulation; head with microreticulation slightly stronger. Metaventrite, metacoxae, and abdominal ventrites distinctly microreticulate. Metacoxal plates with longitudinal strioles and weak transverse wrinkles; abdominal ventrites with strioles. Punctation on venter invisible; inconspicuous on two last abdominal ventrites.</p><p><italic>Structures</italic>: Pronotum with narrow lateral bead. Base of prosternum and neck of prosternal process with distinct ridge, very slightly rounded anteriorly. Blade of prosternal process lanceolate, relatively narrow, slightly convex, with distinct bead and few setae laterally. Abdominal ventrite 6 slightly truncate.</p><p><italic>Male</italic>: Protarsomere 4 with large, thick, strongly curved anterolateral hook-like seta. Protarsomere 5 ventrally with anterior band of more than 30 and posterior row of 7 relatively long setae (Fig. <xref ref-type="fig" rid="F9">19D</xref>). Abdominal ventrite 6 with 7–8 lateral striae on each side. Median lobe short, robust, evenly tapering to slightly pointed apex in lateral and ventral views; apex slightly sinuate in lateral view (Fig. <xref ref-type="fig" rid="F9">19A, B</xref>). Paramere as in Fig. <xref ref-type="fig" rid="F9">19C</xref>.</p><p><italic>Female</italic>: Unknown.</p></tp:treatment-sec><tp:treatment-sec sec-type="Affinities" id="SECID0EDWAI"><title>Affinities.</title><p>From the species co-occurring in the same area (from <italic><tp:taxon-name><tp:taxon-name-part taxon-name-part-type="genus" reg="Exocelina">E.</tp:taxon-name-part> <tp:taxon-name-part taxon-name-part-type="species" reg="danae">danae</tp:taxon-name-part></tp:taxon-name></italic>, <italic><tp:taxon-name><tp:taxon-name-part taxon-name-part-type="genus" reg="Exocelina">E.</tp:taxon-name-part> <tp:taxon-name-part taxon-name-part-type="species" reg="ekari">ekari</tp:taxon-name-part></tp:taxon-name></italic>, <italic><tp:taxon-name><tp:taxon-name-part taxon-name-part-type="genus" reg="Exocelina">E.</tp:taxon-name-part> <tp:taxon-name-part taxon-name-part-type="species" reg="broschii">broschii</tp:taxon-name-part></tp:taxon-name></italic>, and <italic><tp:taxon-name><tp:taxon-name-part taxon-name-part-type="genus" reg="Exocelina">E.</tp:taxon-name-part> <tp:taxon-name-part taxon-name-part-type="species" reg="ullrichi">ullrichi</tp:taxon-name-part></tp:taxon-name></italic> groups), <italic><tp:taxon-name><tp:taxon-name-part taxon-name-part-type="genus" reg="Exocelina">E.</tp:taxon-name-part> <tp:taxon-name-part taxon-name-part-type="species" reg="akameku">akameku</tp:taxon-name-part></tp:taxon-name></italic> sp. nov. can be distinguished by its size, dorsal punctation, and shape and setation of its median lobe and paramere. For the affinities within the group, see the “Key”.</p></tp:treatment-sec><tp:treatment-sec sec-type="distribution" id="SECID0EAYAI"><title>Distribution.</title><p>Papua New Guinea: Madang Province, Bismarck Range (Fig. <xref ref-type="fig" rid="F13">25</xref>).</p></tp:treatment-sec><tp:treatment-sec sec-type="etymology" id="SECID0EKYAI"><title>Etymology.</title><p>The species is named after Akameku Village. The name is a noun in the nominative singular standing in apposition.</p></tp:treatment-sec><tp:treatment-sec><!--Section generated to contain objects referenced in tp:taxon-treatment.--><fig id="F8" position="float" orientation="portrait"><object-id xmlns:xlink="http://www.w3.org/1999/xlink" content-type="doi" xlink:type="simple">10.3897/zookeys.878.37403.figures12-17</object-id><object-id xmlns:xlink="http://www.w3.org/1999/xlink" content-type="arpha" xlink:type="simple">DDF5F0BE-3A73-57BC-B086-D182AE077142</object-id><label>Figures 12–17.</label><caption><p>Habitus and colouration <bold>12</bold><italic><tp:taxon-name><tp:taxon-name-part taxon-name-part-type="genus" reg="Exocelina">Exocelina</tp:taxon-name-part> <tp:taxon-name-part taxon-name-part-type="species" reg="oiwa">oiwa</tp:taxon-name-part></tp:taxon-name></italic> sp. nov. <bold>13</bold><italic><tp:taxon-name><tp:taxon-name-part taxon-name-part-type="genus" reg="Exocelina">E.</tp:taxon-name-part> <tp:taxon-name-part taxon-name-part-type="species" reg="akameku">akameku</tp:taxon-name-part></tp:taxon-name></italic> sp. nov. <bold>14</bold><italic><tp:taxon-name><tp:taxon-name-part taxon-name-part-type="genus" reg="Exocelina">E.</tp:taxon-name-part> <tp:taxon-name-part taxon-name-part-type="species" reg="erteldi">erteldi</tp:taxon-name-part></tp:taxon-name></italic> (Balke, 1998) <bold>15</bold><italic><tp:taxon-name><tp:taxon-name-part taxon-name-part-type="genus" reg="Exocelina">E.</tp:taxon-name-part> <tp:taxon-name-part taxon-name-part-type="species" reg="oksibilensis">oksibilensis</tp:taxon-name-part></tp:taxon-name></italic> sp. nov. <bold>16</bold><italic><tp:taxon-name><tp:taxon-name-part taxon-name-part-type="genus" reg="Exocelina">E.</tp:taxon-name-part> <tp:taxon-name-part taxon-name-part-type="species" reg="bacchusi">bacchusi</tp:taxon-name-part></tp:taxon-name></italic> (Balke, 1998) <bold>17</bold><italic><tp:taxon-name><tp:taxon-name-part taxon-name-part-type="genus" reg="Exocelina">E.</tp:taxon-name-part> <tp:taxon-name-part taxon-name-part-type="species" reg="bacchusi">bacchusi</tp:taxon-name-part> <tp:taxon-name-part taxon-name-part-type="subspecies" reg="herzogensis">herzogensis</tp:taxon-name-part></tp:taxon-name></italic> sp. nov.</p></caption><graphic xmlns:xlink="http://www.w3.org/1999/xlink" xlink:href="zookeys-878-073-g008.jpg" position="float" orientation="portrait" xlink:type="simple" id="oo_344976.jpg"><uri content-type="original_file" xlink:type="simple">https://binary.pensoft.net/fig/344976</uri></graphic></fig><fig id="F9" position="float" orientation="portrait"><object-id xmlns:xlink="http://www.w3.org/1999/xlink" content-type="doi" xlink:type="simple">10.3897/zookeys.878.37403.figures18-19</object-id><object-id xmlns:xlink="http://www.w3.org/1999/xlink" content-type="arpha" xlink:type="simple">FDEBD7A5-F338-5ADA-BE0E-BD41C2161DBE</object-id><label>Figures 18, 19.</label><caption><p><bold>18</bold><italic><tp:taxon-name><tp:taxon-name-part taxon-name-part-type="genus" reg="Exocelina">Exocelina</tp:taxon-name-part> <tp:taxon-name-part taxon-name-part-type="species" reg="oiwa">oiwa</tp:taxon-name-part></tp:taxon-name></italic> sp. nov. <bold>19</bold><italic><tp:taxon-name><tp:taxon-name-part taxon-name-part-type="genus" reg="Exocelina">E.</tp:taxon-name-part> <tp:taxon-name-part taxon-name-part-type="species" reg="akameku">akameku</tp:taxon-name-part></tp:taxon-name></italic> sp. nov. <bold>A</bold> median lobe in ventral view <bold>B</bold> median lobe in lateral view <bold>C</bold> paramere in external view <bold>D</bold> male protarsomeres 4–5 in ventral view.</p></caption><graphic xmlns:xlink="http://www.w3.org/1999/xlink" xlink:href="zookeys-878-073-g009.jpg" position="float" orientation="portrait" xlink:type="simple" id="oo_344977.jpg"><uri content-type="original_file" xlink:type="simple">https://binary.pensoft.net/fig/344977</uri></graphic></fig><fig id="F13" position="float" orientation="portrait"><object-id xmlns:xlink="http://www.w3.org/1999/xlink" content-type="doi" xlink:type="simple">10.3897/zookeys.878.37403.figure25</object-id><object-id xmlns:xlink="http://www.w3.org/1999/xlink" content-type="arpha" xlink:type="simple">625C698E-070E-5E15-BAD6-F97B7619AF95</object-id><label>Figure 25.</label><caption><p>Map of the eastern part of New Guinea showing distribution of the species of the <italic><tp:taxon-name><tp:taxon-name-part taxon-name-part-type="genus" reg="Exocelina">E.</tp:taxon-name-part> <tp:taxon-name-part taxon-name-part-type="species" reg="bacchusi">bacchusi</tp:taxon-name-part></tp:taxon-name></italic> group.</p></caption><graphic xmlns:xlink="http://www.w3.org/1999/xlink" xlink:href="zookeys-878-073-g013.jpg" position="float" orientation="portrait" xlink:type="simple" id="oo_344981.jpg"><uri content-type="original_file" xlink:type="simple">https://binary.pensoft.net/fig/344981</uri></graphic></fig></tp:treatment-sec></tp:taxon-treatment>
