# Supplementary material for: Nine new species groups, 15 new species, and one new subspecies of New Guinea diving beetles of the genus Exocelina Broun, 1886 (Coleoptera, Dytiscidae, Copelatinae)
Source: Zookeys. 2019 Oct 7;878:73–143. doi: 10.3897/zookeys.878.37403 (PMC6791902; doi:10.3897/zookeys.878.37403)
Supplement: XML Treatment for Exocelina aseki [file zookeys.878.37403-treatment11.xml]

<!DOCTYPE tp:taxon-treatment
  PUBLIC "-//TaxonX//DTD Taxonomic Treatment Publishing DTD v0 20100105//EN" "tax-treatment-NSO.dtd">
<tp:taxon-treatment xmlns:tp="http://www.plazi.org/taxpub"><tp:treatment-meta><kwd-group><label>Taxon classification</label><kwd><named-content xmlns:xlink="http://www.w3.org/1999/xlink" content-type="kingdom">Animalia</named-content></kwd><kwd><named-content xmlns:xlink="http://www.w3.org/1999/xlink" content-type="order">Coleoptera</named-content></kwd><kwd><named-content xmlns:xlink="http://www.w3.org/1999/xlink" content-type="family">Dytiscidae</named-content></kwd></kwd-group><mixed-citation publication-type="journal"><person-group><name><surname>Shaverdo</surname><given-names>Helena</given-names></name><name><surname>Surbakti</surname><given-names>Suriani</given-names></name><name><surname>Warikar</surname><given-names>Evie L.</given-names></name><name><surname>Sagata</surname><given-names>Katayo</given-names></name><name><surname>Balke</surname><given-names>Michael</given-names></name></person-group><article-title>Nine new species groups, 15 new species, and one new subspecies of New Guinea diving beetles of the genus <italic><tp:taxon-name><tp:taxon-name-part taxon-name-part-type="genus" reg="Exocelina">Exocelina</tp:taxon-name-part></tp:taxon-name></italic> Broun, 1886 (<tp:taxon-name><tp:taxon-name-part taxon-name-part-type="order">Coleoptera</tp:taxon-name-part></tp:taxon-name>, <tp:taxon-name><tp:taxon-name-part taxon-name-part-type="family">Dytiscidae</tp:taxon-name-part></tp:taxon-name>, <tp:taxon-name><tp:taxon-name-part taxon-name-part-type="subfamily">Copelatinae</tp:taxon-name-part></tp:taxon-name>)</article-title><source>Zookeys</source><day>07</day><month>10</month><year>2019</year><volume>878</volume><fpage>73</fpage><lpage>143</lpage><pub-id pub-id-type="doi">10.3897/zookeys.878.37403</pub-id></mixed-citation></tp:treatment-meta><tp:nomenclature><label>10.</label><tp:taxon-name><object-id xmlns:xlink="http://www.w3.org/1999/xlink" content-type="arpha" xlink:type="simple">D998CB1A-1571-59F8-9BA0-272DABEE75AF</object-id>
              <tp:taxon-name-part taxon-name-part-type="genus" reg="Exocelina">Exocelina</tp:taxon-name-part>
              <tp:taxon-name-part taxon-name-part-type="species" reg="aseki">aseki</tp:taxon-name-part>
              <object-id xmlns:xlink="http://www.w3.org/1999/xlink" content-type="zoobank" xlink:type="simple">http://zoobank.org/6253C250-9E5C-454C-86FD-ED376372D449</object-id>
            </tp:taxon-name><tp:taxon-authority>Shaverdo &amp; Balke</tp:taxon-authority><tp:taxon-status xmlns:xlink="http://www.w3.org/1999/xlink" xlink:type="simple">sp. nov.</tp:taxon-status><xref ref-type="fig" rid="F10">Figs 21</xref><xref ref-type="fig" rid="F11">, 22–23</xref><xref ref-type="fig" rid="F23">, 49</xref></tp:nomenclature><tp:treatment-sec sec-type="type locality" id="SECID0ELABK"><title>Type locality.</title><p>Papua New Guinea: Morobe Province, Aseki, Oiwa, ca. <named-content xmlns:xlink="http://www.w3.org/1999/xlink" content-type="dwc:verbatimCoordinates" xlink:type="simple"><named-content content-type="geo-json" specific-use="{&#34;type&#34;:&#34;Point&#34;,&#34;coordinates&#34;:[146.194000,-7.350417]}" id="NCID0EUABK" xlink:type="simple">07°21'01.5"S, 146°11'38.4"E</named-content></named-content>, 1600–1700 m a.s.l.</p></tp:treatment-sec><tp:treatment-sec sec-type="type material" id="SECID0EZABK"><title>Type material.</title><p><italic>Holotype</italic>: male “PAPUA N. G.: Morobe Prov. Aseki, Oiwa, 1600–1700 m, 11.–12.3.1998 leg. A. Riedel”, “SEM 19” (<named-content xmlns:xlink="http://www.w3.org/1999/xlink" content-type="dwc:institutional_code" xlink:type="simple">NHMW</named-content>).</p></tp:treatment-sec><tp:treatment-sec sec-type="description" id="SECID0EJBBK"><title>Description.</title><p><italic>Body size and form</italic>: Beetle small: <abbrev xmlns:xlink="http://www.w3.org/1999/xlink" xlink:title="total body length without head" id="ABBRID0ERBBK" xlink:type="simple">TL-H</abbrev> 3.4 mm, <abbrev xmlns:xlink="http://www.w3.org/1999/xlink" xlink:title="total body length" id="ABBRID0EVBBK" xlink:type="simple">TL</abbrev> 3.8 mm, <abbrev xmlns:xlink="http://www.w3.org/1999/xlink" xlink:title="maximum body width" id="ABBRID0EZBBK" xlink:type="simple">MW</abbrev> 1.8 mm, with oblong-oval habitus.</p><p><italic>Colouration</italic>: Reddish brown. Head reddish brown. Pronotum reddish brown, dark brown on disc and almost yellowish on lateral sides. Elytra brown, with reddish sutural lines. Head appendages and legs proximally yellowish, legs distally darker, reddish (Fig. <xref ref-type="fig" rid="F14">26</xref>).</p><p><italic>Surface sculpture</italic>: Submatt dorsally, with strong and dense punctation and strongly impressed microreticulation. Head with dense and coarse punctation (spaces between punctures 0–1 times size of punctures); diameter of punctures equal to or larger than diameter of cells of microreticulation. Pronotum and elytra with finer and sparser punctation than on head, very distinct, more even on elytra. Pronotum and elytra with strongly impressed microreticulation; head with microreticulation stronger. Metaventrite, metacoxae, and abdominal ventrites distinctly microreticulate, but shiny. Metacoxal plates with longitudinal strioles and weak transverse wrinkles; abdominal ventrites with strioles. Punctation on venter weak; more distinct on two last abdominal ventrites.</p><p><italic>Structures</italic>: Pronotum with lateral bead. Base of prosternum and neck of prosternal process with distinct ridge, slightly rounded anteriorly. Blade of prosternal process lanceolate, relatively broad, slightly convex, with distinct bead and few setae laterally. Abdominal ventrite 6 broadly rounded.</p><p><italic>Male</italic>: Protarsomere 4 with anterolateral seta very long and thin, evenly curved, in size equal to more laterally situated large seta. Protarsomere 5 ventrally with anterior band of ca. 80 and posterior row of ca. 16 relatively long setae, which mixed up medially (Fig. <xref ref-type="fig" rid="F15">30D</xref>). Abdominal ventrite 6 with 4–6 lateral striae on each side. Median lobe in lateral view with apical lobes distinct but shallow, slightly rounded, “nose” elongate, large (Fig. <xref ref-type="fig" rid="F15">30A, B</xref>). Paramere as in Fig. <xref ref-type="fig" rid="F15">30C</xref>.</p><p><italic>Female</italic>: Unknown.</p></tp:treatment-sec><tp:treatment-sec sec-type="Affinities" id="SECID0ERGBK"><title>Affinities.</title><p>From the species co-occurring in the same area (from <italic><tp:taxon-name><tp:taxon-name-part taxon-name-part-type="genus" reg="Exocelina">E.</tp:taxon-name-part> <tp:taxon-name-part taxon-name-part-type="species" reg="danae">danae</tp:taxon-name-part></tp:taxon-name></italic>, <italic><tp:taxon-name><tp:taxon-name-part taxon-name-part-type="genus" reg="Exocelina">E.</tp:taxon-name-part> <tp:taxon-name-part taxon-name-part-type="species" reg="ekari">ekari</tp:taxon-name-part></tp:taxon-name></italic>, <italic><tp:taxon-name><tp:taxon-name-part taxon-name-part-type="genus" reg="Exocelina">E.</tp:taxon-name-part> <tp:taxon-name-part taxon-name-part-type="species" reg="broschii">broschii</tp:taxon-name-part></tp:taxon-name></italic>, and <italic><tp:taxon-name><tp:taxon-name-part taxon-name-part-type="genus" reg="Exocelina">E.</tp:taxon-name-part> <tp:taxon-name-part taxon-name-part-type="species" reg="ullrichi">ullrichi</tp:taxon-name-part></tp:taxon-name></italic> groups), <italic><tp:taxon-name><tp:taxon-name-part taxon-name-part-type="genus" reg="Exocelina">E.</tp:taxon-name-part> <tp:taxon-name-part taxon-name-part-type="species" reg="aseki">aseki</tp:taxon-name-part></tp:taxon-name></italic> sp. nov. can be distinguished by its size, dorsal punctation and colouration, shape and setation of its median lobe and paramere, and thin anterolateral seta of the male protarsomere 4. The species is especially similar to <italic><tp:taxon-name><tp:taxon-name-part taxon-name-part-type="genus" reg="Exocelina">E.</tp:taxon-name-part> <tp:taxon-name-part taxon-name-part-type="species" reg="oiwa">oiwa</tp:taxon-name-part></tp:taxon-name></italic> sp. nov., from which it can be distinguished by shape of its median lobe. For the affinities within the group, see the “Key”.</p></tp:treatment-sec><tp:treatment-sec sec-type="distribution" id="SECID0EZIBK"><title>Distribution.</title><p>Papua New Guinea: Morobe Province (Fig. <xref ref-type="fig" rid="F17">34</xref>).</p></tp:treatment-sec><tp:treatment-sec sec-type="etymology" id="SECID0EDJBK"><title>Etymology.</title><p>The species is named after Aseki Village. The name is a noun in the nominative singular standing in apposition.</p></tp:treatment-sec><tp:treatment-sec><!--Section generated to contain objects referenced in tp:taxon-treatment.--><fig id="F10" position="float" orientation="portrait"><object-id xmlns:xlink="http://www.w3.org/1999/xlink" content-type="doi" xlink:type="simple">10.3897/zookeys.878.37403.figures20-21</object-id><object-id xmlns:xlink="http://www.w3.org/1999/xlink" content-type="arpha" xlink:type="simple">59D160D6-A9B5-5065-8771-83E207B4E81F</object-id><label>Figures 20, 21.</label><caption><p><bold>20</bold><italic><tp:taxon-name><tp:taxon-name-part taxon-name-part-type="genus" reg="Exocelina">Exocelina</tp:taxon-name-part> <tp:taxon-name-part taxon-name-part-type="species" reg="erteldi">erteldi</tp:taxon-name-part></tp:taxon-name></italic> (Balke, 1998) <bold>21</bold><italic><tp:taxon-name><tp:taxon-name-part taxon-name-part-type="genus" reg="Exocelina">E.</tp:taxon-name-part> <tp:taxon-name-part taxon-name-part-type="species" reg="oksibilensis">oksibilensis</tp:taxon-name-part></tp:taxon-name></italic> sp. nov. <bold>A</bold> median lobe in ventral view <bold>B</bold> median lobe in lateral view <bold>C</bold> paramere in external view <bold>D</bold> male protarsomeres 4–5 in ventral view.</p></caption><graphic xmlns:xlink="http://www.w3.org/1999/xlink" xlink:href="zookeys-878-073-g010.jpg" position="float" orientation="portrait" xlink:type="simple" id="oo_344978.jpg"><uri content-type="original_file" xlink:type="simple">https://binary.pensoft.net/fig/344978</uri></graphic></fig><fig id="F11" position="float" orientation="portrait"><object-id xmlns:xlink="http://www.w3.org/1999/xlink" content-type="doi" xlink:type="simple">10.3897/zookeys.878.37403.figures22-23</object-id><object-id xmlns:xlink="http://www.w3.org/1999/xlink" content-type="arpha" xlink:type="simple">9353E32E-50E4-5EB1-B0CB-5A59D07B4E14</object-id><label>Figures 22, 23.</label><caption><p><bold>22</bold><italic><tp:taxon-name><tp:taxon-name-part taxon-name-part-type="genus" reg="Exocelina">Exocelina</tp:taxon-name-part> <tp:taxon-name-part taxon-name-part-type="species" reg="bacchusi">bacchusi</tp:taxon-name-part></tp:taxon-name></italic> (Balke, 1998), paratype (Madang, Damanti) <bold>23</bold><italic><tp:taxon-name><tp:taxon-name-part taxon-name-part-type="genus" reg="Exocelina">E.</tp:taxon-name-part> <tp:taxon-name-part taxon-name-part-type="species" reg="bacchusi">bacchusi</tp:taxon-name-part> <tp:taxon-name-part taxon-name-part-type="subspecies" reg="herzogensis">herzogensis</tp:taxon-name-part></tp:taxon-name></italic> ssp. nov. <bold>A</bold> median lobe in ventral view <bold>B</bold> median lobe in lateral view <bold>C</bold> paramere in external view <bold>D</bold> male protarsomeres 4–5 in ventral view.</p></caption><graphic xmlns:xlink="http://www.w3.org/1999/xlink" xlink:href="zookeys-878-073-g011.jpg" position="float" orientation="portrait" xlink:type="simple" id="oo_344979.jpg"><uri content-type="original_file" xlink:type="simple">https://binary.pensoft.net/fig/344979</uri></graphic></fig><fig id="F23" position="float" orientation="portrait"><object-id xmlns:xlink="http://www.w3.org/1999/xlink" content-type="doi" xlink:type="simple">10.3897/zookeys.878.37403.figures46-49</object-id><object-id xmlns:xlink="http://www.w3.org/1999/xlink" content-type="arpha" xlink:type="simple">13BE53EA-7716-5E22-83BA-501A045B1DCB</object-id><label>Figures 46–49.</label><caption><p>Habitus and colouration <bold>46</bold><italic><tp:taxon-name><tp:taxon-name-part taxon-name-part-type="genus" reg="Exocelina">Exocelina</tp:taxon-name-part> <tp:taxon-name-part taxon-name-part-type="species" reg="kobau">kobau</tp:taxon-name-part></tp:taxon-name></italic> sp. nov. <bold>47</bold><italic><tp:taxon-name><tp:taxon-name-part taxon-name-part-type="genus" reg="Exocelina">E.</tp:taxon-name-part> <tp:taxon-name-part taxon-name-part-type="species" reg="pulchella">pulchella</tp:taxon-name-part></tp:taxon-name></italic> sp. nov. <bold>48</bold><italic><tp:taxon-name><tp:taxon-name-part taxon-name-part-type="genus" reg="Exocelina">E.</tp:taxon-name-part> <tp:taxon-name-part taxon-name-part-type="species" reg="warasera">warasera</tp:taxon-name-part></tp:taxon-name></italic> sp. nov. <bold>49</bold><italic><tp:taxon-name><tp:taxon-name-part taxon-name-part-type="genus">E.</tp:taxon-name-part> <tp:taxon-name-part taxon-name-part-type="species" reg="haia">haia</tp:taxon-name-part></tp:taxon-name></italic> sp. nov.</p></caption><graphic xmlns:xlink="http://www.w3.org/1999/xlink" xlink:href="zookeys-878-073-g023.jpg" position="float" orientation="portrait" xlink:type="simple" id="oo_344991.jpg"><uri content-type="original_file" xlink:type="simple">https://binary.pensoft.net/fig/344991</uri></graphic></fig><fig id="F14" position="float" orientation="portrait"><object-id xmlns:xlink="http://www.w3.org/1999/xlink" content-type="doi" xlink:type="simple">10.3897/zookeys.878.37403.figures26-29</object-id><object-id xmlns:xlink="http://www.w3.org/1999/xlink" content-type="arpha" xlink:type="simple">422D3D93-1ED8-5BA9-8976-7A3909536EAF</object-id><label>Figures 26–29.</label><caption><p>Habitus and colouration <bold>26</bold><italic><tp:taxon-name><tp:taxon-name-part taxon-name-part-type="genus" reg="Exocelina">Exocelina</tp:taxon-name-part> <tp:taxon-name-part taxon-name-part-type="species" reg="aseki">aseki</tp:taxon-name-part></tp:taxon-name></italic> sp. nov. <bold>27</bold><italic><tp:taxon-name><tp:taxon-name-part taxon-name-part-type="genus" reg="Exocelina">E.</tp:taxon-name-part> <tp:taxon-name-part taxon-name-part-type="species" reg="jaseminae">jaseminae</tp:taxon-name-part></tp:taxon-name></italic> (Balke, 1998) <bold>28</bold><italic><tp:taxon-name><tp:taxon-name-part taxon-name-part-type="genus">E.</tp:taxon-name-part> <tp:taxon-name-part taxon-name-part-type="species" reg="kailaki">kailaki</tp:taxon-name-part></tp:taxon-name></italic> sp. nov. <bold>29</bold><italic><tp:taxon-name><tp:taxon-name-part taxon-name-part-type="genus">E.</tp:taxon-name-part> <tp:taxon-name-part taxon-name-part-type="species" reg="pseudojaseminae">pseudojaseminae</tp:taxon-name-part></tp:taxon-name></italic> sp. nov.</p></caption><graphic xmlns:xlink="http://www.w3.org/1999/xlink" xlink:href="zookeys-878-073-g014.jpg" position="float" orientation="portrait" xlink:type="simple" id="oo_344982.jpg"><uri content-type="original_file" xlink:type="simple">https://binary.pensoft.net/fig/344982</uri></graphic></fig><fig id="F15" position="float" orientation="portrait"><object-id xmlns:xlink="http://www.w3.org/1999/xlink" content-type="doi" xlink:type="simple">10.3897/zookeys.878.37403.figures30-31</object-id><object-id xmlns:xlink="http://www.w3.org/1999/xlink" content-type="arpha" xlink:type="simple">FEED0793-DB63-5269-8DC6-F436B899DFCE</object-id><label>Figures 30, 31.</label><caption><p><bold>30</bold><italic><tp:taxon-name><tp:taxon-name-part taxon-name-part-type="genus" reg="Exocelina">Exocelina</tp:taxon-name-part> <tp:taxon-name-part taxon-name-part-type="species" reg="aseki">aseki</tp:taxon-name-part></tp:taxon-name></italic> sp. nov. <bold>31</bold><italic><tp:taxon-name><tp:taxon-name-part taxon-name-part-type="genus" reg="Exocelina">E.</tp:taxon-name-part> <tp:taxon-name-part taxon-name-part-type="species" reg="jaseminae">jaseminae</tp:taxon-name-part></tp:taxon-name></italic> (Balke, 1998) <bold>A</bold> median lobe in ventral view <bold>B</bold> median lobe in lateral view <bold>C</bold> paramere in external view <bold>D</bold> male protarsomeres 4–5 in ventral view.</p></caption><graphic xmlns:xlink="http://www.w3.org/1999/xlink" xlink:href="zookeys-878-073-g015.jpg" position="float" orientation="portrait" xlink:type="simple" id="oo_344983.jpg"><uri content-type="original_file" xlink:type="simple">https://binary.pensoft.net/fig/344983</uri></graphic></fig><fig id="F17" position="float" orientation="portrait"><object-id xmlns:xlink="http://www.w3.org/1999/xlink" content-type="doi" xlink:type="simple">10.3897/zookeys.878.37403.figure34</object-id><object-id xmlns:xlink="http://www.w3.org/1999/xlink" content-type="arpha" xlink:type="simple">A4D547E3-349A-5D9A-A71E-5273AA52820F</object-id><label>Figure 34.</label><caption><p>Map of the eastern part of New Guinea showing distribution of the species of the <italic><tp:taxon-name><tp:taxon-name-part taxon-name-part-type="genus" reg="Exocelina">E.</tp:taxon-name-part> <tp:taxon-name-part taxon-name-part-type="species" reg="jaseminae">jaseminae</tp:taxon-name-part></tp:taxon-name></italic> group.</p></caption><graphic xmlns:xlink="http://www.w3.org/1999/xlink" xlink:href="zookeys-878-073-g017.jpg" position="float" orientation="portrait" xlink:type="simple" id="oo_344985.jpg"><uri content-type="original_file" xlink:type="simple">https://binary.pensoft.net/fig/344985</uri></graphic></fig></tp:treatment-sec></tp:taxon-treatment>
