# Supplementary material for: Nine new species groups, 15 new species, and one new subspecies of New Guinea diving beetles of the genus Exocelina Broun, 1886 (Coleoptera, Dytiscidae, Copelatinae)
Source: Zookeys. 2019 Oct 7;878:73–143. doi: 10.3897/zookeys.878.37403 (PMC6791902; doi:10.3897/zookeys.878.37403)
Supplement: XML Treatment for Exocelina jaseminae [file zookeys.878.37403-treatment12.xml]

<!DOCTYPE tp:taxon-treatment
  PUBLIC "-//TaxonX//DTD Taxonomic Treatment Publishing DTD v0 20100105//EN" "tax-treatment-NSO.dtd">
<tp:taxon-treatment xmlns:tp="http://www.plazi.org/taxpub"><tp:treatment-meta><kwd-group><label>Taxon classification</label><kwd><named-content xmlns:xlink="http://www.w3.org/1999/xlink" content-type="kingdom">Animalia</named-content></kwd><kwd><named-content xmlns:xlink="http://www.w3.org/1999/xlink" content-type="order">Coleoptera</named-content></kwd><kwd><named-content xmlns:xlink="http://www.w3.org/1999/xlink" content-type="family">Dytiscidae</named-content></kwd></kwd-group><mixed-citation publication-type="journal"><person-group><name><surname>Shaverdo</surname><given-names>Helena</given-names></name><name><surname>Surbakti</surname><given-names>Suriani</given-names></name><name><surname>Warikar</surname><given-names>Evie L.</given-names></name><name><surname>Sagata</surname><given-names>Katayo</given-names></name><name><surname>Balke</surname><given-names>Michael</given-names></name></person-group><article-title>Nine new species groups, 15 new species, and one new subspecies of New Guinea diving beetles of the genus <italic><tp:taxon-name><tp:taxon-name-part taxon-name-part-type="genus" reg="Exocelina">Exocelina</tp:taxon-name-part></tp:taxon-name></italic> Broun, 1886 (<tp:taxon-name><tp:taxon-name-part taxon-name-part-type="order">Coleoptera</tp:taxon-name-part></tp:taxon-name>, <tp:taxon-name><tp:taxon-name-part taxon-name-part-type="family">Dytiscidae</tp:taxon-name-part></tp:taxon-name>, <tp:taxon-name><tp:taxon-name-part taxon-name-part-type="subfamily">Copelatinae</tp:taxon-name-part></tp:taxon-name>)</article-title><source>Zookeys</source><day>07</day><month>10</month><year>2019</year><volume>878</volume><fpage>73</fpage><lpage>143</lpage><pub-id pub-id-type="doi">10.3897/zookeys.878.37403</pub-id></mixed-citation></tp:treatment-meta><tp:nomenclature><label>11.</label><tp:taxon-name><object-id xmlns:xlink="http://www.w3.org/1999/xlink" content-type="arpha" xlink:type="simple">757E69DB-AB55-5E01-AA5E-DD3AA356177C</object-id>
              <tp:taxon-name-part taxon-name-part-type="genus" reg="Exocelina">Exocelina</tp:taxon-name-part>
              <tp:taxon-name-part taxon-name-part-type="species" reg="jaseminae">jaseminae</tp:taxon-name-part>
            </tp:taxon-name><tp:taxon-authority>(Balke, 1998)</tp:taxon-authority><xref ref-type="fig" rid="F14">Figs 27</xref><xref ref-type="fig" rid="F15">, 31</xref><tp:nomenclature-citation-list><tp:nomenclature-citation><tp:taxon-name>
                  <tp:taxon-name-part taxon-name-part-type="genus" reg="Copelatus">Copelatus</tp:taxon-name-part> (<tp:taxon-name-part taxon-name-part-type="subgenus" reg="Papuadytes">Papuadytes</tp:taxon-name-part>) <tp:taxon-name-part taxon-name-part-type="species" reg="jaseminae">jaseminae</tp:taxon-name-part></tp:taxon-name><comment>Balke, 1998: 331; <xref ref-type="bibr" rid="B9">Nilsson 2001</xref>: 77 (catalogue).</comment></tp:nomenclature-citation><tp:nomenclature-citation><tp:taxon-name>
                  <tp:taxon-name-part taxon-name-part-type="genus" reg="Papuadytes">Papuadytes</tp:taxon-name-part> <tp:taxon-name-part taxon-name-part-type="species" reg="jaseminae">jaseminae</tp:taxon-name-part></tp:taxon-name><comment>(Balke, 1998): <xref ref-type="bibr" rid="B11">Nilsson and Fery 2006</xref>: 56 (comb. nov.).</comment></tp:nomenclature-citation><tp:nomenclature-citation><tp:taxon-name>
                  <tp:taxon-name-part taxon-name-part-type="genus" reg="Exocelina">Exocelina</tp:taxon-name-part> <tp:taxon-name-part taxon-name-part-type="species" reg="jaseminae">jaseminae</tp:taxon-name-part></tp:taxon-name><comment>(Balke, 1998): <xref ref-type="bibr" rid="B10">Nilsson 2007</xref>: 33 (comb. nov.).</comment></tp:nomenclature-citation><tp:nomenclature-citation><tp:taxon-name>
                  <tp:taxon-name-part taxon-name-part-type="genus" reg="Exocelina">Exocelina</tp:taxon-name-part> <tp:taxon-name-part taxon-name-part-type="species" reg="jaseminae">jaseminae</tp:taxon-name-part></tp:taxon-name><comment>MB1382: <xref ref-type="bibr" rid="B22">Toussaint et al. 2014</xref>: supplementary figs 1–4, tab. 2; <xref ref-type="bibr" rid="B23">Toussaint et al. 2015</xref>: supplementary figs S1, S2, tab. S3, and information S5, S6.</comment></tp:nomenclature-citation></tp:nomenclature-citation-list></tp:nomenclature><tp:treatment-sec sec-type="type locality" id="SECID0ECNBK"><title>Type locality.</title><p>Papua New Guinea: Morobe Province, Herzog Range, Wagau (Vagau), ca. <named-content xmlns:xlink="http://www.w3.org/1999/xlink" content-type="dwc:verbatimCoordinates" xlink:type="simple"><named-content content-type="geo-json" specific-use="{&#34;type&#34;:&#34;Point&#34;,&#34;coordinates&#34;:[146.800000,-6.800000]}" id="NCID0ELNBK" xlink:type="simple">06°48'S, 146°48'E</named-content></named-content>, ca. 1300 m a.s.l.</p></tp:treatment-sec><tp:treatment-sec sec-type="type material" id="SECID0EQNBK"><title>Type material studied.</title><p><italic>Holotype</italic>: male “Stn. No. 150”, “NEW GUINEA: Morobe Dist., Herzog Mts., Vagau, C.4,000ft. 4–17.i.1965”, “M. E. Bacchus. B. M. 1965-120”, “HOLOTYPUS” [red], “<tp:taxon-name><tp:taxon-name-part taxon-name-part-type="genus" reg="Copelatus">Copelatus</tp:taxon-name-part></tp:taxon-name><tp:taxon-name><tp:taxon-name-part taxon-name-part-type="genus"/><tp:taxon-name-part taxon-name-part-type="species" reg="jaseminae">jaseminae</tp:taxon-name-part></tp:taxon-name> sp. nov. Balke des. 1997” [red] (<named-content xmlns:xlink="http://www.w3.org/1999/xlink" content-type="dwc:institutional_code" xlink:type="simple">BMNH</named-content>). <italic>Paratypes</italic>: 2 males, 3 females with the same label as the holotype and additionally with a red label “Paratypus <tp:taxon-name><tp:taxon-name-part taxon-name-part-type="genus" reg="Copelatus">Copelatus</tp:taxon-name-part></tp:taxon-name><tp:taxon-name><tp:taxon-name-part taxon-name-part-type="genus"/><tp:taxon-name-part taxon-name-part-type="species" reg="jaseminae">jaseminae</tp:taxon-name-part></tp:taxon-name> sp.n. Balke des. 1997”, one of the males with an additional label “measured J. Parkin 85” (<named-content xmlns:xlink="http://www.w3.org/1999/xlink" content-type="dwc:institutional_code" xlink:type="simple">BMNH</named-content>, <named-content xmlns:xlink="http://www.w3.org/1999/xlink" content-type="dwc:institutional_code" xlink:type="simple">NHMW</named-content>). 1 male with the same label as the holotype, the red paratype label missing (<named-content xmlns:xlink="http://www.w3.org/1999/xlink" content-type="dwc:institutional_code" xlink:type="simple">BMNH</named-content>).</p></tp:treatment-sec><tp:treatment-sec sec-type="material" id="SECID0EYPBK"><title>Additional material.</title><p><bold>Morobe</bold>: 1 male “Stn. No. 149A”, “NEW GUINEA: Morobe Dist., Herzog Mts., Vagau, C.4,000ft. 4–17.i.1965”, “M. E. Bacchus. B. M. 1965-120”, “Paratypus <tp:taxon-name><tp:taxon-name-part taxon-name-part-type="genus" reg="Copelatus">Copelatus</tp:taxon-name-part></tp:taxon-name><tp:taxon-name><tp:taxon-name-part taxon-name-part-type="genus"/><tp:taxon-name-part taxon-name-part-type="species" reg="monae">monae</tp:taxon-name-part></tp:taxon-name> sp.n. Balke des. 1997” [red], “<tp:taxon-name><tp:taxon-name-part taxon-name-part-type="genus" reg="Exocelina">Exocelina</tp:taxon-name-part> <tp:taxon-name-part taxon-name-part-type="species" reg="jaseminae">jaseminae</tp:taxon-name-part></tp:taxon-name> (Balke) det. H.Shaverdo 2014” (<named-content xmlns:xlink="http://www.w3.org/1999/xlink" content-type="dwc:institutional_code" xlink:type="simple">BMNH</named-content>). 2 males “Papua New Guinea: Morobe, Wagau, Herzog Mts., 1150m, 19.xi.2006, <named-content xmlns:xlink="http://www.w3.org/1999/xlink" content-type="dwc:verbatimCoordinates" xlink:type="simple"><named-content content-type="geo-json" specific-use="{&#34;type&#34;:&#34;Point&#34;,&#34;coordinates&#34;:[146.801133,-6.851117]}" id="NCID0EERBK" xlink:type="simple">06.51.067S 146.48.068E</named-content></named-content>, Balke &amp; Kinibel (<abbrev xmlns:xlink="http://www.w3.org/1999/xlink" xlink:title="Papua New Guinea" id="ABBRID0EJRBK" xlink:type="simple">PNG</abbrev> 102)”, one male with an additional green label “DNA M.Balke 1382” (<named-content xmlns:xlink="http://www.w3.org/1999/xlink" content-type="dwc:institutional_code" xlink:type="simple">ZSM</named-content>). 1 male, 2 females “Papua New Guinea: Morobe, Wagau, Herzog Mts., 1150m, 19.xi.2006, <named-content xmlns:xlink="http://www.w3.org/1999/xlink" content-type="dwc:verbatimCoordinates" xlink:type="simple"><named-content content-type="geo-json" specific-use="{&#34;type&#34;:&#34;Point&#34;,&#34;coordinates&#34;:[146.801133,-6.851117]}" id="NCID0EYRBK" xlink:type="simple">06.51.067S 146.48.068E</named-content></named-content>, Balke &amp; Kinibel (<abbrev xmlns:xlink="http://www.w3.org/1999/xlink" xlink:title="Papua New Guinea" id="ABBRID0E4RBK" xlink:type="simple">PNG</abbrev> 103)” (<named-content xmlns:xlink="http://www.w3.org/1999/xlink" content-type="dwc:institutional_code" xlink:type="simple">ZSM</named-content>). 2 males “Papua New Guinea: Gulf [sic!], Menyamya, Mt Inji 1700m, 14.xi.2006 nr <named-content xmlns:xlink="http://www.w3.org/1999/xlink" content-type="dwc:verbatimCoordinates" xlink:type="simple"><named-content content-type="geo-json" specific-use="{&#34;type&#34;:&#34;Point&#34;,&#34;coordinates&#34;:[146.022167,-7.246883]}" id="NCID0EMSBK" xlink:type="simple">07.14.813S 146.01.330E</named-content></named-content> Balke &amp; Kinibel (<abbrev xmlns:xlink="http://www.w3.org/1999/xlink" xlink:title="Papua New Guinea" id="ABBRID0ERSBK" xlink:type="simple">PNG</abbrev> 96)” (<named-content xmlns:xlink="http://www.w3.org/1999/xlink" content-type="dwc:institutional_code" xlink:type="simple">ZSM</named-content>). 9 males “PAPUA N. G.: Morobe Prov. Aseki, Oiwa, 1600–1700 m, 11.–12.3.1998 leg. A. Riedel” (<named-content xmlns:xlink="http://www.w3.org/1999/xlink" content-type="dwc:institutional_code" xlink:type="simple">NHMW</named-content>). 6 males, 2 females “Papua New Guinea: Gulf [Morobe], Marawaka, Andakombe towards Morobe, 1100m, 12.xi.200, <named-content xmlns:xlink="http://www.w3.org/1999/xlink" content-type="dwc:verbatimCoordinates" xlink:type="simple"><named-content content-type="geo-json" specific-use="{&#34;type&#34;:&#34;Point&#34;,&#34;coordinates&#34;:[145.772217,-7.162767]}" id="NCID0EITBK" xlink:type="simple">07.09.766S, 145.46.333E</named-content></named-content>, Balke &amp; Kinibel (<abbrev xmlns:xlink="http://www.w3.org/1999/xlink" xlink:title="Papua New Guinea" id="ABBRID0ENTBK" xlink:type="simple">PNG</abbrev> 92)” (<named-content xmlns:xlink="http://www.w3.org/1999/xlink" content-type="dwc:institutional_code" xlink:type="simple">NHMW</named-content>, <named-content xmlns:xlink="http://www.w3.org/1999/xlink" content-type="dwc:institutional_code" xlink:type="simple">ZSM</named-content>). <bold>Eastern Highlands</bold>: 38 males, 38 females “Papua New Guinea: Eastern Highlands, Marawaka, Ande, 1700m, 8.xi.2005, <named-content xmlns:xlink="http://www.w3.org/1999/xlink" content-type="dwc:verbatimCoordinates" xlink:type="simple"><named-content content-type="geo-json" specific-use="{&#34;type&#34;:&#34;Point&#34;,&#34;coordinates&#34;:[145.830117,-7.028283]}" id="NCID0EGUBK" xlink:type="simple">07.01.697S 145.49.807E</named-content></named-content>, Balke &amp; Kinibel (<abbrev xmlns:xlink="http://www.w3.org/1999/xlink" xlink:title="Papua New Guinea" id="ABBRID0ELUBK" xlink:type="simple">PNG</abbrev> 86)”, one male with an additional green label “DNA M.Balke 1365” (<named-content xmlns:xlink="http://www.w3.org/1999/xlink" content-type="dwc:institutional_code" xlink:type="simple">NHMW</named-content>, <named-content xmlns:xlink="http://www.w3.org/1999/xlink" content-type="dwc:institutional_code" xlink:type="simple">ZSM</named-content>). 49 males, 40 females “Papua New Guinea: Eastern Highlands, Marawaka, Ande, 1700–1800m, 9.xi.2006, <named-content xmlns:xlink="http://www.w3.org/1999/xlink" content-type="dwc:verbatimCoordinates" xlink:type="simple"><named-content content-type="geo-json" specific-use="{&#34;type&#34;:&#34;Point&#34;,&#34;coordinates&#34;:[145.830117,-7.028283]}" id="NCID0ECVBK" xlink:type="simple">07.01.697S 145.49.807E</named-content></named-content>, Balke &amp; Kinibel (<abbrev xmlns:xlink="http://www.w3.org/1999/xlink" xlink:title="Papua New Guinea" id="ABBRID0EHVBK" xlink:type="simple">PNG</abbrev> 87)” (<named-content xmlns:xlink="http://www.w3.org/1999/xlink" content-type="dwc:institutional_code" xlink:type="simple">NHMW</named-content>, <named-content xmlns:xlink="http://www.w3.org/1999/xlink" content-type="dwc:institutional_code" xlink:type="simple">ZSM</named-content>).</p></tp:treatment-sec><tp:treatment-sec sec-type="diagnosis" id="SECID0E2VBK"><title>Diagnosis.</title><p>For complete description, see <xref ref-type="bibr" rid="B2">Balke (1998</xref>: 331). Beetle medium-sized: <abbrev xmlns:xlink="http://www.w3.org/1999/xlink" xlink:title="total body length without head" id="ABBRID0EFWBK" xlink:type="simple">TL-H</abbrev> 3.55–4.1 mm; oblong-oval; brown to dark brown, with reddish to reddish brown pronotal sides or pronotum and often head; shiny, with very fine, on elytra often almost invisible punctation and weakly impressed microreticulation; pronotum with lateral bead (Fig. <xref ref-type="fig" rid="F14">27</xref>); male protarsomere 4 with anterolateral seta thin, evenly curved, smaller than or equal to more laterally situated large seta; male protarsomere 5 ventrally with anterior band of more than 60 and posterior row of 13–15 relatively long setae (Fig. <xref ref-type="fig" rid="F15">31D</xref>); median lobe in lateral view with apical lobes distinctly developed and rounded, “nose” small but distinct; paramere slightly concave on dorsal side and with long, dense, thin setae, situated along dorsal margin distinctly divided to dense and strong subdistal setae and sparser proximal ones, setae in middle short and fine (Fig. <xref ref-type="fig" rid="F15">31A–C</xref>).</p></tp:treatment-sec><tp:treatment-sec sec-type="Affinities" id="SECID0EVWBK"><title>Affinities.</title><p>In the area of its distribution, <italic><tp:taxon-name><tp:taxon-name-part taxon-name-part-type="genus" reg="Exocelina">E.</tp:taxon-name-part> <tp:taxon-name-part taxon-name-part-type="species" reg="jaseminae">jaseminae</tp:taxon-name-part></tp:taxon-name></italic> co-occurs with numerous species of the <italic><tp:taxon-name><tp:taxon-name-part taxon-name-part-type="genus" reg="Exocelina">E.</tp:taxon-name-part> <tp:taxon-name-part taxon-name-part-type="species" reg="ekari">ekari</tp:taxon-name-part></tp:taxon-name></italic>, <italic><tp:taxon-name><tp:taxon-name-part taxon-name-part-type="genus" reg="Exocelina">E.</tp:taxon-name-part> <tp:taxon-name-part taxon-name-part-type="species" reg="ullrichi">ullrichi</tp:taxon-name-part></tp:taxon-name></italic>, <italic><tp:taxon-name><tp:taxon-name-part taxon-name-part-type="genus" reg="Exocelina">E.</tp:taxon-name-part> <tp:taxon-name-part taxon-name-part-type="species" reg="broschii">broschii</tp:taxon-name-part></tp:taxon-name></italic>, and <italic><tp:taxon-name><tp:taxon-name-part taxon-name-part-type="genus" reg="Exocelina">E.</tp:taxon-name-part> <tp:taxon-name-part taxon-name-part-type="species" reg="danae">danae</tp:taxon-name-part></tp:taxon-name></italic> groups. From them, this species can be distinguished by its size, dorsal colouration, surface sculpture, simple male antennae, presence of pronotal bead, and mainly by the shape of its median lobe. In its external appearance, <italic><tp:taxon-name><tp:taxon-name-part taxon-name-part-type="genus" reg="Exocelina">E.</tp:taxon-name-part> <tp:taxon-name-part taxon-name-part-type="species" reg="jaseminae">jaseminae</tp:taxon-name-part></tp:taxon-name></italic> is especially similar to <italic><tp:taxon-name><tp:taxon-name-part taxon-name-part-type="genus">E.</tp:taxon-name-part> <tp:taxon-name-part taxon-name-part-type="species" reg="monae">monae</tp:taxon-name-part></tp:taxon-name></italic> (Balke, 1998), from which can be distinguished by the shape of its median lobe. For the affinities within the group, see the “Key”.</p></tp:treatment-sec><tp:treatment-sec sec-type="distribution" id="SECID0EIZBK"><title>Distribution.</title><p>Papua New Guinea: Eastern Highlands and Morobe Provinces (Fig. <xref ref-type="fig" rid="F17">34</xref>).</p></tp:treatment-sec><tp:treatment-sec><!--Section generated to contain objects referenced in tp:taxon-treatment.--><fig id="F14" position="float" orientation="portrait"><object-id xmlns:xlink="http://www.w3.org/1999/xlink" content-type="doi" xlink:type="simple">10.3897/zookeys.878.37403.figures26-29</object-id><object-id xmlns:xlink="http://www.w3.org/1999/xlink" content-type="arpha" xlink:type="simple">422D3D93-1ED8-5BA9-8976-7A3909536EAF</object-id><label>Figures 26–29.</label><caption><p>Habitus and colouration <bold>26</bold><italic><tp:taxon-name><tp:taxon-name-part taxon-name-part-type="genus" reg="Exocelina">Exocelina</tp:taxon-name-part> <tp:taxon-name-part taxon-name-part-type="species" reg="aseki">aseki</tp:taxon-name-part></tp:taxon-name></italic> sp. nov. <bold>27</bold><italic><tp:taxon-name><tp:taxon-name-part taxon-name-part-type="genus" reg="Exocelina">E.</tp:taxon-name-part> <tp:taxon-name-part taxon-name-part-type="species" reg="jaseminae">jaseminae</tp:taxon-name-part></tp:taxon-name></italic> (Balke, 1998) <bold>28</bold><italic><tp:taxon-name><tp:taxon-name-part taxon-name-part-type="genus">E.</tp:taxon-name-part> <tp:taxon-name-part taxon-name-part-type="species" reg="kailaki">kailaki</tp:taxon-name-part></tp:taxon-name></italic> sp. nov. <bold>29</bold><italic><tp:taxon-name><tp:taxon-name-part taxon-name-part-type="genus">E.</tp:taxon-name-part> <tp:taxon-name-part taxon-name-part-type="species" reg="pseudojaseminae">pseudojaseminae</tp:taxon-name-part></tp:taxon-name></italic> sp. nov.</p></caption><graphic xmlns:xlink="http://www.w3.org/1999/xlink" xlink:href="zookeys-878-073-g014.jpg" position="float" orientation="portrait" xlink:type="simple" id="oo_344982.jpg"><uri content-type="original_file" xlink:type="simple">https://binary.pensoft.net/fig/344982</uri></graphic></fig><fig id="F15" position="float" orientation="portrait"><object-id xmlns:xlink="http://www.w3.org/1999/xlink" content-type="doi" xlink:type="simple">10.3897/zookeys.878.37403.figures30-31</object-id><object-id xmlns:xlink="http://www.w3.org/1999/xlink" content-type="arpha" xlink:type="simple">FEED0793-DB63-5269-8DC6-F436B899DFCE</object-id><label>Figures 30, 31.</label><caption><p><bold>30</bold><italic><tp:taxon-name><tp:taxon-name-part taxon-name-part-type="genus" reg="Exocelina">Exocelina</tp:taxon-name-part> <tp:taxon-name-part taxon-name-part-type="species" reg="aseki">aseki</tp:taxon-name-part></tp:taxon-name></italic> sp. nov. <bold>31</bold><italic><tp:taxon-name><tp:taxon-name-part taxon-name-part-type="genus" reg="Exocelina">E.</tp:taxon-name-part> <tp:taxon-name-part taxon-name-part-type="species" reg="jaseminae">jaseminae</tp:taxon-name-part></tp:taxon-name></italic> (Balke, 1998) <bold>A</bold> median lobe in ventral view <bold>B</bold> median lobe in lateral view <bold>C</bold> paramere in external view <bold>D</bold> male protarsomeres 4–5 in ventral view.</p></caption><graphic xmlns:xlink="http://www.w3.org/1999/xlink" xlink:href="zookeys-878-073-g015.jpg" position="float" orientation="portrait" xlink:type="simple" id="oo_344983.jpg"><uri content-type="original_file" xlink:type="simple">https://binary.pensoft.net/fig/344983</uri></graphic></fig><fig id="F17" position="float" orientation="portrait"><object-id xmlns:xlink="http://www.w3.org/1999/xlink" content-type="doi" xlink:type="simple">10.3897/zookeys.878.37403.figure34</object-id><object-id xmlns:xlink="http://www.w3.org/1999/xlink" content-type="arpha" xlink:type="simple">A4D547E3-349A-5D9A-A71E-5273AA52820F</object-id><label>Figure 34.</label><caption><p>Map of the eastern part of New Guinea showing distribution of the species of the <italic><tp:taxon-name><tp:taxon-name-part taxon-name-part-type="genus" reg="Exocelina">E.</tp:taxon-name-part> <tp:taxon-name-part taxon-name-part-type="species" reg="jaseminae">jaseminae</tp:taxon-name-part></tp:taxon-name></italic> group.</p></caption><graphic xmlns:xlink="http://www.w3.org/1999/xlink" xlink:href="zookeys-878-073-g017.jpg" position="float" orientation="portrait" xlink:type="simple" id="oo_344985.jpg"><uri content-type="original_file" xlink:type="simple">https://binary.pensoft.net/fig/344985</uri></graphic></fig></tp:treatment-sec><ref-list><ref id="B9"><mixed-citation xmlns:xlink="http://www.w3.org/1999/xlink" xlink:type="simple"><person-group><name name-style="western"><surname>Nilsson</surname><given-names>AN</given-names></name></person-group> (<year>2001</year>) <tp:taxon-name><tp:taxon-name-part taxon-name-part-type="family">Dytiscidae</tp:taxon-name-part></tp:taxon-name>. World catalogue of insects. Vol. 3. Stenstrup, Apollo Books, 1–395.</mixed-citation></ref><ref id="B11"><mixed-citation xmlns:xlink="http://www.w3.org/1999/xlink" xlink:type="simple"><person-group><name name-style="western"><surname>Nilsson</surname><given-names>AN</given-names></name><name name-style="western"><surname>Fery</surname><given-names>H</given-names></name></person-group> (<year>2006</year>) <article-title>World Catalogue of <tp:taxon-name><tp:taxon-name-part taxon-name-part-type="family">Dytiscidae</tp:taxon-name-part></tp:taxon-name> – corrections and additions, 3 (<tp:taxon-name><tp:taxon-name-part taxon-name-part-type="order">Coleoptera</tp:taxon-name-part></tp:taxon-name>: <tp:taxon-name><tp:taxon-name-part taxon-name-part-type="family">Dytiscidae</tp:taxon-name-part></tp:taxon-name>).</article-title><source>Koleopterologische Rundschau</source><volume>76</volume>: <fpage>55</fpage>–<lpage>74</lpage>.</mixed-citation></ref><ref id="B10"><mixed-citation xmlns:xlink="http://www.w3.org/1999/xlink" xlink:type="simple"><person-group><name name-style="western"><surname>Nilsson</surname><given-names>AN</given-names></name></person-group> (<year>2007</year>) <article-title><tp:taxon-name><tp:taxon-name-part taxon-name-part-type="genus">Exocelina</tp:taxon-name-part></tp:taxon-name> Broun, 1886, is the valid name of <tp:taxon-name><tp:taxon-name-part taxon-name-part-type="genus">Papuadytes</tp:taxon-name-part></tp:taxon-name> Balke, 1998.</article-title><source>Latissimus</source><volume>23</volume>: <fpage>33</fpage>–<lpage>34</lpage>.</mixed-citation></ref><ref id="B22"><mixed-citation xmlns:xlink="http://www.w3.org/1999/xlink" xlink:type="simple"><person-group><name name-style="western"><surname>Toussaint</surname><given-names>EFA</given-names></name><name name-style="western"><surname>Hall</surname><given-names>R</given-names></name><name name-style="western"><surname>Monaghan</surname><given-names>MT</given-names></name><name name-style="western"><surname>Sagata</surname><given-names>K</given-names></name><name name-style="western"><surname>Ibalim</surname><given-names>S</given-names></name><name name-style="western"><surname>Shaverdo</surname><given-names>HV</given-names></name><name name-style="western"><surname>Vogler</surname><given-names>AP</given-names></name><name name-style="western"><surname>Pons</surname><given-names>J</given-names></name><name name-style="western"><surname>Balke</surname><given-names>M</given-names></name></person-group> (<year>2014</year>) <article-title>The towering orogeny of New Guinea as a trigger for arthropod megadiversity.</article-title><source>Nature Communications</source><volume>1</volume>: <fpage>1</fpage>–<lpage>10</lpage>. <ext-link xlink:type="simple" ext-link-type="doi" xlink:href="10.1038/ncomms5001">https://doi.org/10.1038/ncomms5001</ext-link></mixed-citation></ref><ref id="B23"><mixed-citation xmlns:xlink="http://www.w3.org/1999/xlink" xlink:type="simple"><person-group><name name-style="western"><surname>Toussaint</surname><given-names>EFA</given-names></name><name name-style="western"><surname>Henrich</surname><given-names>L</given-names></name><name name-style="western"><surname>Shaverdo</surname><given-names>H</given-names></name><name name-style="western"><surname>Balke</surname><given-names>M</given-names></name></person-group> (<year>2015</year>) Mosaic patterns of diversification dynamics following the colonization of Melanesian islands. Scientific Reports 5: 16016. <ext-link xlink:type="simple" ext-link-type="doi" xlink:href="10.1038/srep16016">https://doi.org/10.1038/srep16016</ext-link></mixed-citation></ref><ref id="B2"><mixed-citation xmlns:xlink="http://www.w3.org/1999/xlink" xlink:type="simple"><person-group><name name-style="western"><surname>Balke</surname><given-names>M</given-names></name></person-group> (<year>1998</year>) Revision of New Guinea <italic><tp:taxon-name><tp:taxon-name-part taxon-name-part-type="genus">Copelatus</tp:taxon-name-part></tp:taxon-name></italic> Erichson, 1832 (<tp:taxon-name><tp:taxon-name-part taxon-name-part-type="class">Insecta</tp:taxon-name-part></tp:taxon-name>: <tp:taxon-name><tp:taxon-name-part taxon-name-part-type="order">Coleoptera</tp:taxon-name-part></tp:taxon-name>: <tp:taxon-name><tp:taxon-name-part taxon-name-part-type="family">Dytiscidae</tp:taxon-name-part></tp:taxon-name>): The running water species, Part I. Annalen des Naturhistorischen Museum Wien 100B: 301–341.</mixed-citation></ref></ref-list></tp:taxon-treatment>
