# Supplementary material for: Nine new species groups, 15 new species, and one new subspecies of New Guinea diving beetles of the genus Exocelina Broun, 1886 (Coleoptera, Dytiscidae, Copelatinae)
Source: Zookeys. 2019 Oct 7;878:73–143. doi: 10.3897/zookeys.878.37403 (PMC6791902; doi:10.3897/zookeys.878.37403)
Supplement: XML Treatment for Exocelina kailaki [file zookeys.878.37403-treatment13.xml]

<!DOCTYPE tp:taxon-treatment
  PUBLIC "-//TaxonX//DTD Taxonomic Treatment Publishing DTD v0 20100105//EN" "tax-treatment-NSO.dtd">
<tp:taxon-treatment xmlns:tp="http://www.plazi.org/taxpub"><tp:treatment-meta><kwd-group><label>Taxon classification</label><kwd><named-content xmlns:xlink="http://www.w3.org/1999/xlink" content-type="kingdom">Animalia</named-content></kwd><kwd><named-content xmlns:xlink="http://www.w3.org/1999/xlink" content-type="order">Coleoptera</named-content></kwd><kwd><named-content xmlns:xlink="http://www.w3.org/1999/xlink" content-type="family">Dytiscidae</named-content></kwd></kwd-group><mixed-citation publication-type="journal"><person-group><name><surname>Shaverdo</surname><given-names>Helena</given-names></name><name><surname>Surbakti</surname><given-names>Suriani</given-names></name><name><surname>Warikar</surname><given-names>Evie L.</given-names></name><name><surname>Sagata</surname><given-names>Katayo</given-names></name><name><surname>Balke</surname><given-names>Michael</given-names></name></person-group><article-title>Nine new species groups, 15 new species, and one new subspecies of New Guinea diving beetles of the genus <italic><tp:taxon-name><tp:taxon-name-part taxon-name-part-type="genus" reg="Exocelina">Exocelina</tp:taxon-name-part></tp:taxon-name></italic> Broun, 1886 (<tp:taxon-name><tp:taxon-name-part taxon-name-part-type="order">Coleoptera</tp:taxon-name-part></tp:taxon-name>, <tp:taxon-name><tp:taxon-name-part taxon-name-part-type="family">Dytiscidae</tp:taxon-name-part></tp:taxon-name>, <tp:taxon-name><tp:taxon-name-part taxon-name-part-type="subfamily">Copelatinae</tp:taxon-name-part></tp:taxon-name>)</article-title><source>Zookeys</source><day>07</day><month>10</month><year>2019</year><volume>878</volume><fpage>73</fpage><lpage>143</lpage><pub-id pub-id-type="doi">10.3897/zookeys.878.37403</pub-id></mixed-citation></tp:treatment-meta><tp:nomenclature><label>12.</label><tp:taxon-name><object-id xmlns:xlink="http://www.w3.org/1999/xlink" content-type="arpha" xlink:type="simple">208EA224-2D04-579F-99A6-A6530E9A407F</object-id>
              <tp:taxon-name-part taxon-name-part-type="genus" reg="Exocelina">Exocelina</tp:taxon-name-part>
              <tp:taxon-name-part taxon-name-part-type="species" reg="kailaki">kailaki</tp:taxon-name-part>
              <object-id xmlns:xlink="http://www.w3.org/1999/xlink" content-type="zoobank" xlink:type="simple">http://zoobank.org/1C4730A9-D83B-4A8F-B4AB-99591F7E99DD</object-id>
            </tp:taxon-name><tp:taxon-authority>Shaverdo &amp; Balke</tp:taxon-authority><tp:taxon-status xmlns:xlink="http://www.w3.org/1999/xlink" xlink:type="simple">sp. nov.</tp:taxon-status><xref ref-type="fig" rid="F14">Figs 28</xref><xref ref-type="fig" rid="F16">, 32</xref><tp:nomenclature-citation-list><tp:nomenclature-citation><tp:taxon-name>
                  <tp:taxon-name-part taxon-name-part-type="genus" reg="Exocelina">Exocelina</tp:taxon-name-part>
                </tp:taxon-name><comment>undescribed sp. MB3409: <xref ref-type="bibr" rid="B22">Toussaint et al. 2014</xref>: supplementary figs 1–4, tab. 2; <xref ref-type="bibr" rid="B23">Toussaint et al. 2015</xref>: supplementary figs S1, S2, tab. S3, and information S5, S6.</comment></tp:nomenclature-citation></tp:nomenclature-citation-list></tp:nomenclature><tp:treatment-sec sec-type="type locality" id="SECID0EX2BK"><title>Type locality.</title><p>Papua New Guinea: Central Province, Kailaki, <named-content xmlns:xlink="http://www.w3.org/1999/xlink" content-type="dwc:verbatimCoordinates" xlink:type="simple"><named-content content-type="geo-json" specific-use="{&#34;type&#34;:&#34;Point&#34;,&#34;coordinates&#34;:[147.558683,-9.402233]}" id="NCID0EA3BK" xlink:type="simple">09°24.134'S, 147°33.521'E</named-content></named-content>, 827 m a.s.l.</p></tp:treatment-sec><tp:treatment-sec sec-type="type material" id="SECID0EF3BK"><title>Type material.</title><p><italic>Holotype</italic>: male “Papua New Guinea: Central, Moroka area, Kailaki, 827 m, 26.x.2009, <named-content xmlns:xlink="http://www.w3.org/1999/xlink" content-type="dwc:verbatimCoordinates" xlink:type="simple"><named-content content-type="geo-json" specific-use="{&#34;type&#34;:&#34;Point&#34;,&#34;coordinates&#34;:[147.558683,-9.402233]}" id="NCID0EQ3BK" xlink:type="simple">9.24.134S 147.33.521E</named-content></named-content>, Sagata (PNG225)” (<named-content xmlns:xlink="http://www.w3.org/1999/xlink" content-type="dwc:institutional_code" xlink:type="simple">ZSM</named-content>). <italic>Paratypes</italic>: 14 males, 27 females with the same label as the holotype (<named-content xmlns:xlink="http://www.w3.org/1999/xlink" content-type="dwc:institutional_code" xlink:type="simple">NHMW</named-content>, <named-content xmlns:xlink="http://www.w3.org/1999/xlink" content-type="dwc:institutional_code" xlink:type="simple">ZSM</named-content>). 3 males, 5 females “Papua New Guinea Central, Moroka, Kailaki Wareaga, 760m, 27x2009 <named-content xmlns:xlink="http://www.w3.org/1999/xlink" content-type="dwc:verbatimCoordinates" xlink:type="simple"><named-content content-type="geo-json" specific-use="{&#34;type&#34;:&#34;Point&#34;,&#34;coordinates&#34;:[147.517800,-9.423733]}" id="NCID0ES4BK" xlink:type="simple">9.25.424S 147.31.068E</named-content></named-content> Sagata (PNG227)” (<named-content xmlns:xlink="http://www.w3.org/1999/xlink" content-type="dwc:institutional_code" xlink:type="simple">ZSM</named-content>). 1 male “Stn. No. 200B”, “PAPUA: Musgrave River, Sogeri Plateau, Nr. Pt. Moresby 16.iii.1965”, “M.E. Bacchus. B.M. 1965-120” (<named-content xmlns:xlink="http://www.w3.org/1999/xlink" content-type="dwc:institutional_code" xlink:type="simple">BMNH</named-content>). 15 males, 16 females “Papua New Guinea: Central, Myola, 1110m, i.2008, 09 <named-content xmlns:xlink="http://www.w3.org/1999/xlink" content-type="dwc:verbatimCoordinates" xlink:type="simple"><named-content content-type="geo-json" specific-use="{&#34;type&#34;:&#34;Point&#34;,&#34;coordinates&#34;:[147.531333,-12.630000]}" id="NCID0EK5BK" xlink:type="simple">12.630S 147.31.880E</named-content></named-content>, Posman (<abbrev xmlns:xlink="http://www.w3.org/1999/xlink" xlink:title="Papua New Guinea" id="ABBRID0EP5BK" xlink:type="simple">PNG</abbrev> 177)”, one male with an additional green label “DNA M.Balke 3409” (<named-content xmlns:xlink="http://www.w3.org/1999/xlink" content-type="dwc:institutional_code" xlink:type="simple">NHMW</named-content>, <named-content xmlns:xlink="http://www.w3.org/1999/xlink" content-type="dwc:institutional_code" xlink:type="simple">ZSM</named-content>). 7 males, 6 females “Papua New Guinea: Central, Kokoda Trek, 1390m, i.2008, [09°] <named-content xmlns:xlink="http://www.w3.org/1999/xlink" content-type="dwc:verbatimCoordinates" xlink:type="simple"><named-content content-type="geo-json" specific-use="{&#34;type&#34;:&#34;Point&#34;,&#34;coordinates&#34;:[147.737533,-0.338000]}" id="NCID0EG6BK" xlink:type="simple">00.338S 147.44.252E</named-content></named-content>, Posman (<abbrev xmlns:xlink="http://www.w3.org/1999/xlink" xlink:title="Papua New Guinea" id="ABBRID0EL6BK" xlink:type="simple">PNG</abbrev> 173)” (<named-content xmlns:xlink="http://www.w3.org/1999/xlink" content-type="dwc:institutional_code" xlink:type="simple">NHMW</named-content>, <named-content xmlns:xlink="http://www.w3.org/1999/xlink" content-type="dwc:institutional_code" xlink:type="simple">ZSM</named-content>). 1 male “Papua New Guinea: Central, 755m, 28.x.2009 S9.25.47.5 E147.32 59.1, Sagata (PNG229)” (<named-content xmlns:xlink="http://www.w3.org/1999/xlink" content-type="dwc:institutional_code" xlink:type="simple">ZSM</named-content>).</p></tp:treatment-sec><tp:treatment-sec sec-type="description" id="SECID0EHACK"><title>Description.</title><p><italic>Body size and form</italic>: Beetle small: <abbrev xmlns:xlink="http://www.w3.org/1999/xlink" xlink:title="total body length without head" id="ABBRID0EPACK" xlink:type="simple">TL-H</abbrev> 3.1–3.85 mm, <abbrev xmlns:xlink="http://www.w3.org/1999/xlink" xlink:title="total body length" id="ABBRID0ETACK" xlink:type="simple">TL</abbrev> 3.45–4.35 mm, <abbrev xmlns:xlink="http://www.w3.org/1999/xlink" xlink:title="maximum body width" id="ABBRID0EXACK" xlink:type="simple">MW</abbrev> 1.7–2.05 mm (holotype: <abbrev xmlns:xlink="http://www.w3.org/1999/xlink" xlink:title="total body length without head" id="ABBRID0E2ACK" xlink:type="simple">TL-H</abbrev> 3.4 mm, <abbrev xmlns:xlink="http://www.w3.org/1999/xlink" xlink:title="total body length" id="ABBRID0E6ACK" xlink:type="simple">TL</abbrev> 3.75 mm, <abbrev xmlns:xlink="http://www.w3.org/1999/xlink" xlink:title="maximum body width" id="ABBRID0EDBCK" xlink:type="simple">MW</abbrev> 1.85 mm), with oblong-oval habitus.</p><p><italic>Colouration</italic>: Piceous, with paler sides of pronotum and head anteriorly. Head reddish brown to dark brown, paler anteriorly. Pronotum dark brown, to piceous on disc and to reddish on sides. Elytra uniformly dark brown to piceous. Head appendages and legs proximally yellowish to reddish, legs distally darker, reddish brown (Fig. <xref ref-type="fig" rid="F14">28</xref>). Teneral specimen paler, brown to reddish brown with to yellowish pronotum and head.</p><p><italic>Surface sculpture</italic>: Shiny dorsally, with extremely fine, sparse punctation and weakly impressed microreticulation. Head with fine and sparse punctation (spaces between punctures 2–3 times size of punctures); diameter of punctures smaller than diameter of cells of microreticulation. Pronotum with much finer and sparser punctation than on head, very inconspicuous. Punctation on elytra invisible. Pronotum and elytra with weakly impressed microreticulation; head with microreticulation slightly stronger. Metaventrite, metacoxae, and abdominal ventrites distinctly microreticulate. Metacoxal plates with longitudinal strioles and weak transverse wrinkles. Punctation on venter invisible; inconspicuous on two last abdominal ventrites.</p><p><italic>Structures</italic>: Pronotum with narrow lateral bead. Base of prosternum and neck of prosternal process with distinct ridge, slightly rounded anteriorly. Blade of prosternal process lanceolate, relatively broad, slightly convex, with distinct bead and few setae laterally. Abdominal ventrite 6 truncate.</p><p><italic>Male</italic>: Protarsomere 4 with large, thick, strongly curved anterolateral hook-like seta. Protarsomere 5 ventrally with anterior narrow band of 26 setae and posterior row of six relatively long setae (Fig. <xref ref-type="fig" rid="F16">32D</xref>). Abdominal ventrites 1–3 with long strioles, abdominal ventrites 4–6 without strioles or with 1–2 small lateral strioles on each side. Median lobe with apical lobes weakly developed, not rounded, truncate in lateral view, “nose” usually indistinct (Fig. <xref ref-type="fig" rid="F16">32A, B</xref>). Paramere as in Fig. <xref ref-type="fig" rid="F16">32C</xref>.</p><p><italic>Female</italic>: Without evident differences in external morphology from males, except for not modified protarsi. Abdominal ventrites 1–2 with strioles, abdominal ventrites 3–6 without strioles.</p></tp:treatment-sec><tp:treatment-sec sec-type="variability" id="SECID0E1DCK"><title>Variability.</title><p>Shape of apex of the medial lobe varies. In some specimens, especially from Myola, it is not clearly truncate in lateral view but very slightly concave and, due to that, the “nose” is more distinct.</p></tp:treatment-sec><tp:treatment-sec sec-type="Affinities" id="SECID0E6DCK"><title>Affinities.</title><p><italic><tp:taxon-name><tp:taxon-name-part taxon-name-part-type="genus" reg="Exocellina">Exocellina</tp:taxon-name-part> <tp:taxon-name-part taxon-name-part-type="species" reg="kailaki">kailaki</tp:taxon-name-part></tp:taxon-name></italic> sp. nov. can be distinguished from the species of the <italic><tp:taxon-name><tp:taxon-name-part taxon-name-part-type="genus" reg="Exocelina">E.</tp:taxon-name-part> <tp:taxon-name-part taxon-name-part-type="species" reg="danae">danae</tp:taxon-name-part></tp:taxon-name></italic> group, <italic><tp:taxon-name><tp:taxon-name-part taxon-name-part-type="genus" reg="Exocelina">E.</tp:taxon-name-part> <tp:taxon-name-part taxon-name-part-type="species" reg="nomax">nomax</tp:taxon-name-part></tp:taxon-name></italic> and <italic><tp:taxon-name><tp:taxon-name-part taxon-name-part-type="genus" reg="Exocelina">E.</tp:taxon-name-part> <tp:taxon-name-part taxon-name-part-type="species" reg="pulchella">pulchella</tp:taxon-name-part></tp:taxon-name></italic> sp. nov., co-occurring in the same area by its size, dorsal colouration and punctation, and shape and setation of its median lobe and paramere. For the affinities within the group, see the “Key”.</p></tp:treatment-sec><tp:treatment-sec sec-type="distribution" id="SECID0ERFCK"><title>Distribution.</title><p>Papua New Guinea: Central Province (Fig. <xref ref-type="fig" rid="F17">34</xref>).</p></tp:treatment-sec><tp:treatment-sec sec-type="etymology" id="SECID0E2FCK"><title>Etymology.</title><p>The species is named after Kailaki Village. The name is a noun in the nominative singular standing in apposition.</p></tp:treatment-sec><tp:treatment-sec><!--Section generated to contain objects referenced in tp:taxon-treatment.--><fig id="F14" position="float" orientation="portrait"><object-id xmlns:xlink="http://www.w3.org/1999/xlink" content-type="doi" xlink:type="simple">10.3897/zookeys.878.37403.figures26-29</object-id><object-id xmlns:xlink="http://www.w3.org/1999/xlink" content-type="arpha" xlink:type="simple">422D3D93-1ED8-5BA9-8976-7A3909536EAF</object-id><label>Figures 26–29.</label><caption><p>Habitus and colouration <bold>26</bold><italic><tp:taxon-name><tp:taxon-name-part taxon-name-part-type="genus" reg="Exocelina">Exocelina</tp:taxon-name-part> <tp:taxon-name-part taxon-name-part-type="species" reg="aseki">aseki</tp:taxon-name-part></tp:taxon-name></italic> sp. nov. <bold>27</bold><italic><tp:taxon-name><tp:taxon-name-part taxon-name-part-type="genus" reg="Exocelina">E.</tp:taxon-name-part> <tp:taxon-name-part taxon-name-part-type="species" reg="jaseminae">jaseminae</tp:taxon-name-part></tp:taxon-name></italic> (Balke, 1998) <bold>28</bold><italic><tp:taxon-name><tp:taxon-name-part taxon-name-part-type="genus">E.</tp:taxon-name-part> <tp:taxon-name-part taxon-name-part-type="species" reg="kailaki">kailaki</tp:taxon-name-part></tp:taxon-name></italic> sp. nov. <bold>29</bold><italic><tp:taxon-name><tp:taxon-name-part taxon-name-part-type="genus">E.</tp:taxon-name-part> <tp:taxon-name-part taxon-name-part-type="species" reg="pseudojaseminae">pseudojaseminae</tp:taxon-name-part></tp:taxon-name></italic> sp. nov.</p></caption><graphic xmlns:xlink="http://www.w3.org/1999/xlink" xlink:href="zookeys-878-073-g014.jpg" position="float" orientation="portrait" xlink:type="simple" id="oo_344982.jpg"><uri content-type="original_file" xlink:type="simple">https://binary.pensoft.net/fig/344982</uri></graphic></fig><fig id="F16" position="float" orientation="portrait"><object-id xmlns:xlink="http://www.w3.org/1999/xlink" content-type="doi" xlink:type="simple">10.3897/zookeys.878.37403.figures32-33</object-id><object-id xmlns:xlink="http://www.w3.org/1999/xlink" content-type="arpha" xlink:type="simple">04A8596A-5A17-595E-9FEE-F3569B391D8F</object-id><label>Figures 32, 33.</label><caption><p><bold>32</bold><italic><tp:taxon-name><tp:taxon-name-part taxon-name-part-type="genus" reg="Exocelina">Exocelina</tp:taxon-name-part> <tp:taxon-name-part taxon-name-part-type="species" reg="kailaki">kailaki</tp:taxon-name-part></tp:taxon-name></italic> sp. nov. <bold>33</bold><italic><tp:taxon-name><tp:taxon-name-part taxon-name-part-type="genus">E.</tp:taxon-name-part> <tp:taxon-name-part taxon-name-part-type="species" reg="pseudojaseminae">pseudojaseminae</tp:taxon-name-part></tp:taxon-name></italic> sp. nov. <bold>A</bold> median lobe in ventral view <bold>B</bold> median lobe in lateral view <bold>C</bold> paramere in external view <bold>D</bold> male protarsomeres 4–5 in ventral view.</p></caption><graphic xmlns:xlink="http://www.w3.org/1999/xlink" xlink:href="zookeys-878-073-g016.jpg" position="float" orientation="portrait" xlink:type="simple" id="oo_344984.jpg"><uri content-type="original_file" xlink:type="simple">https://binary.pensoft.net/fig/344984</uri></graphic></fig><fig id="F17" position="float" orientation="portrait"><object-id xmlns:xlink="http://www.w3.org/1999/xlink" content-type="doi" xlink:type="simple">10.3897/zookeys.878.37403.figure34</object-id><object-id xmlns:xlink="http://www.w3.org/1999/xlink" content-type="arpha" xlink:type="simple">A4D547E3-349A-5D9A-A71E-5273AA52820F</object-id><label>Figure 34.</label><caption><p>Map of the eastern part of New Guinea showing distribution of the species of the <italic><tp:taxon-name><tp:taxon-name-part taxon-name-part-type="genus" reg="Exocelina">E.</tp:taxon-name-part> <tp:taxon-name-part taxon-name-part-type="species" reg="jaseminae">jaseminae</tp:taxon-name-part></tp:taxon-name></italic> group.</p></caption><graphic xmlns:xlink="http://www.w3.org/1999/xlink" xlink:href="zookeys-878-073-g017.jpg" position="float" orientation="portrait" xlink:type="simple" id="oo_344985.jpg"><uri content-type="original_file" xlink:type="simple">https://binary.pensoft.net/fig/344985</uri></graphic></fig></tp:treatment-sec><ref-list><ref id="B22"><mixed-citation xmlns:xlink="http://www.w3.org/1999/xlink" xlink:type="simple"><person-group><name name-style="western"><surname>Toussaint</surname><given-names>EFA</given-names></name><name name-style="western"><surname>Hall</surname><given-names>R</given-names></name><name name-style="western"><surname>Monaghan</surname><given-names>MT</given-names></name><name name-style="western"><surname>Sagata</surname><given-names>K</given-names></name><name name-style="western"><surname>Ibalim</surname><given-names>S</given-names></name><name name-style="western"><surname>Shaverdo</surname><given-names>HV</given-names></name><name name-style="western"><surname>Vogler</surname><given-names>AP</given-names></name><name name-style="western"><surname>Pons</surname><given-names>J</given-names></name><name name-style="western"><surname>Balke</surname><given-names>M</given-names></name></person-group> (<year>2014</year>) <article-title>The towering orogeny of New Guinea as a trigger for arthropod megadiversity.</article-title><source>Nature Communications</source><volume>1</volume>: <fpage>1</fpage>–<lpage>10</lpage>. <ext-link xlink:type="simple" ext-link-type="doi" xlink:href="10.1038/ncomms5001">https://doi.org/10.1038/ncomms5001</ext-link></mixed-citation></ref><ref id="B23"><mixed-citation xmlns:xlink="http://www.w3.org/1999/xlink" xlink:type="simple"><person-group><name name-style="western"><surname>Toussaint</surname><given-names>EFA</given-names></name><name name-style="western"><surname>Henrich</surname><given-names>L</given-names></name><name name-style="western"><surname>Shaverdo</surname><given-names>H</given-names></name><name name-style="western"><surname>Balke</surname><given-names>M</given-names></name></person-group> (<year>2015</year>) Mosaic patterns of diversification dynamics following the colonization of Melanesian islands. Scientific Reports 5: 16016. <ext-link xlink:type="simple" ext-link-type="doi" xlink:href="10.1038/srep16016">https://doi.org/10.1038/srep16016</ext-link></mixed-citation></ref></ref-list></tp:taxon-treatment>
