# Supplementary material for: Nine new species groups, 15 new species, and one new subspecies of New Guinea diving beetles of the genus Exocelina Broun, 1886 (Coleoptera, Dytiscidae, Copelatinae)
Source: Zookeys. 2019 Oct 7;878:73–143. doi: 10.3897/zookeys.878.37403 (PMC6791902; doi:10.3897/zookeys.878.37403)
Supplement: XML Treatment for Exocelina pseudojaseminae [file zookeys.878.37403-treatment14.xml]

<!DOCTYPE tp:taxon-treatment
  PUBLIC "-//TaxonX//DTD Taxonomic Treatment Publishing DTD v0 20100105//EN" "tax-treatment-NSO.dtd">
<tp:taxon-treatment xmlns:tp="http://www.plazi.org/taxpub"><tp:treatment-meta><kwd-group><label>Taxon classification</label><kwd><named-content xmlns:xlink="http://www.w3.org/1999/xlink" content-type="kingdom">Animalia</named-content></kwd><kwd><named-content xmlns:xlink="http://www.w3.org/1999/xlink" content-type="order">Coleoptera</named-content></kwd><kwd><named-content xmlns:xlink="http://www.w3.org/1999/xlink" content-type="family">Dytiscidae</named-content></kwd></kwd-group><mixed-citation publication-type="journal"><person-group><name><surname>Shaverdo</surname><given-names>Helena</given-names></name><name><surname>Surbakti</surname><given-names>Suriani</given-names></name><name><surname>Warikar</surname><given-names>Evie L.</given-names></name><name><surname>Sagata</surname><given-names>Katayo</given-names></name><name><surname>Balke</surname><given-names>Michael</given-names></name></person-group><article-title>Nine new species groups, 15 new species, and one new subspecies of New Guinea diving beetles of the genus <italic><tp:taxon-name><tp:taxon-name-part taxon-name-part-type="genus" reg="Exocelina">Exocelina</tp:taxon-name-part></tp:taxon-name></italic> Broun, 1886 (<tp:taxon-name><tp:taxon-name-part taxon-name-part-type="order">Coleoptera</tp:taxon-name-part></tp:taxon-name>, <tp:taxon-name><tp:taxon-name-part taxon-name-part-type="family">Dytiscidae</tp:taxon-name-part></tp:taxon-name>, <tp:taxon-name><tp:taxon-name-part taxon-name-part-type="subfamily">Copelatinae</tp:taxon-name-part></tp:taxon-name>)</article-title><source>Zookeys</source><day>07</day><month>10</month><year>2019</year><volume>878</volume><fpage>73</fpage><lpage>143</lpage><pub-id pub-id-type="doi">10.3897/zookeys.878.37403</pub-id></mixed-citation></tp:treatment-meta><tp:nomenclature><label>13.</label><tp:taxon-name><object-id xmlns:xlink="http://www.w3.org/1999/xlink" content-type="arpha" xlink:type="simple">E9FA166B-F0D2-5934-B1D3-6D25D0D8C619</object-id>
              <tp:taxon-name-part taxon-name-part-type="genus" reg="Exocelina">Exocelina</tp:taxon-name-part>
              <tp:taxon-name-part taxon-name-part-type="species" reg="pseudojaseminae">pseudojaseminae</tp:taxon-name-part>
              <object-id xmlns:xlink="http://www.w3.org/1999/xlink" content-type="zoobank" xlink:type="simple">http://zoobank.org/EE9EC355-5082-49BA-9A0B-563702855B0F</object-id>
            </tp:taxon-name><tp:taxon-authority>Shaverdo &amp; Balke</tp:taxon-authority><tp:taxon-status xmlns:xlink="http://www.w3.org/1999/xlink" xlink:type="simple">sp. nov.</tp:taxon-status><xref ref-type="fig" rid="F14">Figs 29</xref><xref ref-type="fig" rid="F16">, 33</xref></tp:nomenclature><tp:treatment-sec sec-type="type locality" id="SECID0EKICK"><title>Type locality.</title><p>Papua New Guinea: Central Province, Kokoda Track, <named-content xmlns:xlink="http://www.w3.org/1999/xlink" content-type="dwc:verbatimCoordinates" xlink:type="simple"><named-content content-type="geo-json" specific-use="{&#34;type&#34;:&#34;Point&#34;,&#34;coordinates&#34;:[147.675667,-9.239000]}" id="NCID0ETICK" xlink:type="simple">09°14.34'S, 147°40.54'E</named-content></named-content>, 1400 m a.s.l.</p></tp:treatment-sec><tp:treatment-sec sec-type="type material" id="SECID0EYICK"><title>Type material.</title><p><italic>Holotype</italic>: male “Papua New Guinea: Central, Kokoda Trek, 1400m, i.2008, [09°] 14.339S 147 40.538E, Posman (<abbrev xmlns:xlink="http://www.w3.org/1999/xlink" xlink:title="Papua New Guinea" id="ABBRID0EAJCK" xlink:type="simple">PNG</abbrev> 171)” (<named-content xmlns:xlink="http://www.w3.org/1999/xlink" content-type="dwc:institutional_code" xlink:type="simple">ZSM</named-content>). <italic>Paratypes</italic>: 3 males, 2 females with the same label as the holotype (<named-content xmlns:xlink="http://www.w3.org/1999/xlink" content-type="dwc:institutional_code" xlink:type="simple">NHMW</named-content>, <named-content xmlns:xlink="http://www.w3.org/1999/xlink" content-type="dwc:institutional_code" xlink:type="simple">ZSM</named-content>).</p></tp:treatment-sec><tp:treatment-sec sec-type="description" id="SECID0E5JCK"><title>Description.</title><p><italic>Body size and form</italic>: Beetle medium-sized: <abbrev xmlns:xlink="http://www.w3.org/1999/xlink" xlink:title="total body length without head" id="ABBRID0EGKCK" xlink:type="simple">TL-H</abbrev> 3.4–3.85 mm, <abbrev xmlns:xlink="http://www.w3.org/1999/xlink" xlink:title="total body length" id="ABBRID0EKKCK" xlink:type="simple">TL</abbrev> 3.8–4.25 mm, <abbrev xmlns:xlink="http://www.w3.org/1999/xlink" xlink:title="maximum body width" id="ABBRID0EOKCK" xlink:type="simple">MW</abbrev> 1.8–2.1 mm (holotype: <abbrev xmlns:xlink="http://www.w3.org/1999/xlink" xlink:title="total body length without head" id="ABBRID0ESKCK" xlink:type="simple">TL-H</abbrev> 3.65 mm, <abbrev xmlns:xlink="http://www.w3.org/1999/xlink" xlink:title="total body length" id="ABBRID0EWKCK" xlink:type="simple">TL</abbrev> 4.0 mm, <abbrev xmlns:xlink="http://www.w3.org/1999/xlink" xlink:title="maximum body width" id="ABBRID0E1KCK" xlink:type="simple">MW</abbrev> 1.95 mm), with oblong-oval habitus.</p><p><italic>Colouration</italic>: Brown to dark brown, with paler sides of pronotum and head. Head reddish brown, dark brown posterior to eyes. Pronotum reddish brown to brown, with reddish sides. Elytra brown to dark brown, sometimes with weak reddish sutural lines. Head appendages and legs proximally yellowish to reddish, legs distally darker, reddish brown (Fig. <xref ref-type="fig" rid="F14">29</xref>).</p><p><italic>Surface sculpture</italic>: More or less shiny dorsally, with fine but distinct punctation and distinctly impressed microreticulation. Head with coarse and dense punctation (no spaces between punctures or spaces 1–2 times size of punctures); diameter of punctures equal to diameter of cells of microreticulation. Pronotum with much finer and sparser punctation than on head. Elytra with distinct punctation, slightly finer and sparser than on pronotum. Pronotum and elytra with weakly or more strongly impressed microreticulation; head with microreticulation stronger. Metaventrite, metacoxae, and abdominal ventrites distinctly microreticulate. Metacoxal plates with longitudinal strioles and weak transverse wrinkles. Abdominal ventrites with strioles and very fine, sparse punctation.</p><p><italic>Structures</italic>: Pronotum with lateral bead. Base of prosternum and neck of prosternal process with distinct ridge, slightly rounded anteriorly. Blade of prosternal process lanceolate, relatively narrow, slightly convex, with distinct bead and few setae laterally. Abdominal ventrite 6 slightly truncate.</p><p><italic>Male</italic>: Protarsomere 4 with large, thick, strongly curved anterolateral hook-like seta. Protarsomere 5 ventrally with anterior band of more than 60 and posterior band of ca. 30 relatively long setae, which connected approximately in middle (Fig. <xref ref-type="fig" rid="F16">33D</xref>). Abdominal ventrite 6 with 1–4 lateral strioles on each side. Median lobe with apical lobes very strongly developed, rounded in lateral view, “nose” small but distinct (Fig. <xref ref-type="fig" rid="F16">33A, B</xref>). Paramere as in Fig. <xref ref-type="fig" rid="F16">33C</xref>.</p><p><italic>Female</italic>: Without evident differences in external morphology from males, except for not modified protarsi and abdominal ventrites 5 and 6 without strioles.</p></tp:treatment-sec><tp:treatment-sec sec-type="Affinities" id="SECID0ECMCK"><title>Affinities.</title><p><italic><tp:taxon-name><tp:taxon-name-part taxon-name-part-type="genus" reg="Exocellina">Exocellina</tp:taxon-name-part> <tp:taxon-name-part taxon-name-part-type="species" reg="pseudojaseminae">pseudojaseminae</tp:taxon-name-part></tp:taxon-name></italic> sp. nov. can be distinguished by its size, dorsal colouration and punctation, shape and setation of its median lobe and paramere from the species of the <italic><tp:taxon-name><tp:taxon-name-part taxon-name-part-type="genus" reg="Exocelina">E.</tp:taxon-name-part> <tp:taxon-name-part taxon-name-part-type="species" reg="danae">danae</tp:taxon-name-part></tp:taxon-name></italic> group (<italic><tp:taxon-name><tp:taxon-name-part taxon-name-part-type="genus" reg="Exocelina">E.</tp:taxon-name-part> <tp:taxon-name-part taxon-name-part-type="species" reg="nomax">nomax</tp:taxon-name-part></tp:taxon-name></italic> and <italic><tp:taxon-name><tp:taxon-name-part taxon-name-part-type="genus" reg="Exocelina">E.</tp:taxon-name-part> <tp:taxon-name-part taxon-name-part-type="species" reg="pulchella">pulchella</tp:taxon-name-part></tp:taxon-name></italic> sp. nov.) co-occurring in the same area. In its external appearance and shape of the median lobe, <italic><tp:taxon-name><tp:taxon-name-part taxon-name-part-type="genus">E.</tp:taxon-name-part> <tp:taxon-name-part taxon-name-part-type="species" reg="pseudojaseminae">pseudojaseminae</tp:taxon-name-part></tp:taxon-name></italic> is very similar to <italic><tp:taxon-name><tp:taxon-name-part taxon-name-part-type="genus" reg="Exocelina">E.</tp:taxon-name-part> <tp:taxon-name-part taxon-name-part-type="species" reg="jaseminae">jaseminae</tp:taxon-name-part></tp:taxon-name></italic> but it has more strongly developed apical lobes of the median lobe and much larger, hook-like anterolateral seta of the male protarsomere 4. For further affinities within the group, see the “Key”.</p></tp:treatment-sec><tp:treatment-sec sec-type="distribution" id="SECID0EKOCK"><title>Distribution.</title><p>Papua New Guinea: Central Province (Fig. <xref ref-type="fig" rid="F17">34</xref>).</p></tp:treatment-sec><tp:treatment-sec sec-type="etymology" id="SECID0EUOCK"><title>Etymology.</title><p>The species was mistaken for <italic><tp:taxon-name><tp:taxon-name-part taxon-name-part-type="genus" reg="Exocelina">E.</tp:taxon-name-part> <tp:taxon-name-part taxon-name-part-type="species" reg="jaseminae">jaseminae</tp:taxon-name-part></tp:taxon-name></italic> due to their similarity in general appearance and shape of the median lobe. The name is a noun in the nominative singular standing in apposition.</p></tp:treatment-sec><tp:treatment-sec><!--Section generated to contain objects referenced in tp:taxon-treatment.--><fig id="F14" position="float" orientation="portrait"><object-id xmlns:xlink="http://www.w3.org/1999/xlink" content-type="doi" xlink:type="simple">10.3897/zookeys.878.37403.figures26-29</object-id><object-id xmlns:xlink="http://www.w3.org/1999/xlink" content-type="arpha" xlink:type="simple">422D3D93-1ED8-5BA9-8976-7A3909536EAF</object-id><label>Figures 26–29.</label><caption><p>Habitus and colouration <bold>26</bold><italic><tp:taxon-name><tp:taxon-name-part taxon-name-part-type="genus" reg="Exocelina">Exocelina</tp:taxon-name-part> <tp:taxon-name-part taxon-name-part-type="species" reg="aseki">aseki</tp:taxon-name-part></tp:taxon-name></italic> sp. nov. <bold>27</bold><italic><tp:taxon-name><tp:taxon-name-part taxon-name-part-type="genus" reg="Exocelina">E.</tp:taxon-name-part> <tp:taxon-name-part taxon-name-part-type="species" reg="jaseminae">jaseminae</tp:taxon-name-part></tp:taxon-name></italic> (Balke, 1998) <bold>28</bold><italic><tp:taxon-name><tp:taxon-name-part taxon-name-part-type="genus">E.</tp:taxon-name-part> <tp:taxon-name-part taxon-name-part-type="species" reg="kailaki">kailaki</tp:taxon-name-part></tp:taxon-name></italic> sp. nov. <bold>29</bold><italic><tp:taxon-name><tp:taxon-name-part taxon-name-part-type="genus">E.</tp:taxon-name-part> <tp:taxon-name-part taxon-name-part-type="species" reg="pseudojaseminae">pseudojaseminae</tp:taxon-name-part></tp:taxon-name></italic> sp. nov.</p></caption><graphic xmlns:xlink="http://www.w3.org/1999/xlink" xlink:href="zookeys-878-073-g014.jpg" position="float" orientation="portrait" xlink:type="simple" id="oo_344982.jpg"><uri content-type="original_file" xlink:type="simple">https://binary.pensoft.net/fig/344982</uri></graphic></fig><fig id="F16" position="float" orientation="portrait"><object-id xmlns:xlink="http://www.w3.org/1999/xlink" content-type="doi" xlink:type="simple">10.3897/zookeys.878.37403.figures32-33</object-id><object-id xmlns:xlink="http://www.w3.org/1999/xlink" content-type="arpha" xlink:type="simple">04A8596A-5A17-595E-9FEE-F3569B391D8F</object-id><label>Figures 32, 33.</label><caption><p><bold>32</bold><italic><tp:taxon-name><tp:taxon-name-part taxon-name-part-type="genus" reg="Exocelina">Exocelina</tp:taxon-name-part> <tp:taxon-name-part taxon-name-part-type="species" reg="kailaki">kailaki</tp:taxon-name-part></tp:taxon-name></italic> sp. nov. <bold>33</bold><italic><tp:taxon-name><tp:taxon-name-part taxon-name-part-type="genus">E.</tp:taxon-name-part> <tp:taxon-name-part taxon-name-part-type="species" reg="pseudojaseminae">pseudojaseminae</tp:taxon-name-part></tp:taxon-name></italic> sp. nov. <bold>A</bold> median lobe in ventral view <bold>B</bold> median lobe in lateral view <bold>C</bold> paramere in external view <bold>D</bold> male protarsomeres 4–5 in ventral view.</p></caption><graphic xmlns:xlink="http://www.w3.org/1999/xlink" xlink:href="zookeys-878-073-g016.jpg" position="float" orientation="portrait" xlink:type="simple" id="oo_344984.jpg"><uri content-type="original_file" xlink:type="simple">https://binary.pensoft.net/fig/344984</uri></graphic></fig><fig id="F17" position="float" orientation="portrait"><object-id xmlns:xlink="http://www.w3.org/1999/xlink" content-type="doi" xlink:type="simple">10.3897/zookeys.878.37403.figure34</object-id><object-id xmlns:xlink="http://www.w3.org/1999/xlink" content-type="arpha" xlink:type="simple">A4D547E3-349A-5D9A-A71E-5273AA52820F</object-id><label>Figure 34.</label><caption><p>Map of the eastern part of New Guinea showing distribution of the species of the <italic><tp:taxon-name><tp:taxon-name-part taxon-name-part-type="genus" reg="Exocelina">E.</tp:taxon-name-part> <tp:taxon-name-part taxon-name-part-type="species" reg="jaseminae">jaseminae</tp:taxon-name-part></tp:taxon-name></italic> group.</p></caption><graphic xmlns:xlink="http://www.w3.org/1999/xlink" xlink:href="zookeys-878-073-g017.jpg" position="float" orientation="portrait" xlink:type="simple" id="oo_344985.jpg"><uri content-type="original_file" xlink:type="simple">https://binary.pensoft.net/fig/344985</uri></graphic></fig></tp:treatment-sec></tp:taxon-treatment>
