# Supplementary material for: Nine new species groups, 15 new species, and one new subspecies of New Guinea diving beetles of the genus Exocelina Broun, 1886 (Coleoptera, Dytiscidae, Copelatinae)
Source: Zookeys. 2019 Oct 7;878:73–143. doi: 10.3897/zookeys.878.37403 (PMC6791902; doi:10.3897/zookeys.878.37403)
Supplement: XML Treatment for Exocelina mianminensis [file zookeys.878.37403-treatment18.xml]

<!DOCTYPE tp:taxon-treatment
  PUBLIC "-//TaxonX//DTD Taxonomic Treatment Publishing DTD v0 20100105//EN" "tax-treatment-NSO.dtd">
<tp:taxon-treatment xmlns:tp="http://www.plazi.org/taxpub"><tp:treatment-meta><kwd-group><label>Taxon classification</label><kwd><named-content xmlns:xlink="http://www.w3.org/1999/xlink" content-type="kingdom">Animalia</named-content></kwd><kwd><named-content xmlns:xlink="http://www.w3.org/1999/xlink" content-type="order">Coleoptera</named-content></kwd><kwd><named-content xmlns:xlink="http://www.w3.org/1999/xlink" content-type="family">Dytiscidae</named-content></kwd></kwd-group><mixed-citation publication-type="journal"><person-group><name><surname>Shaverdo</surname><given-names>Helena</given-names></name><name><surname>Surbakti</surname><given-names>Suriani</given-names></name><name><surname>Warikar</surname><given-names>Evie L.</given-names></name><name><surname>Sagata</surname><given-names>Katayo</given-names></name><name><surname>Balke</surname><given-names>Michael</given-names></name></person-group><article-title>Nine new species groups, 15 new species, and one new subspecies of New Guinea diving beetles of the genus <italic><tp:taxon-name><tp:taxon-name-part taxon-name-part-type="genus" reg="Exocelina">Exocelina</tp:taxon-name-part></tp:taxon-name></italic> Broun, 1886 (<tp:taxon-name><tp:taxon-name-part taxon-name-part-type="order">Coleoptera</tp:taxon-name-part></tp:taxon-name>, <tp:taxon-name><tp:taxon-name-part taxon-name-part-type="family">Dytiscidae</tp:taxon-name-part></tp:taxon-name>, <tp:taxon-name><tp:taxon-name-part taxon-name-part-type="subfamily">Copelatinae</tp:taxon-name-part></tp:taxon-name>)</article-title><source>Zookeys</source><day>07</day><month>10</month><year>2019</year><volume>878</volume><fpage>73</fpage><lpage>143</lpage><pub-id pub-id-type="doi">10.3897/zookeys.878.37403</pub-id></mixed-citation></tp:treatment-meta><tp:nomenclature><label>17.</label><tp:taxon-name><object-id xmlns:xlink="http://www.w3.org/1999/xlink" content-type="arpha" xlink:type="simple">D5CB43EB-7D46-5FAB-8B2D-E29C5ED73336</object-id>
              <tp:taxon-name-part taxon-name-part-type="genus" reg="Exocelina">Exocelina</tp:taxon-name-part>
              <tp:taxon-name-part taxon-name-part-type="species" reg="mianminensis">mianminensis</tp:taxon-name-part>
              <object-id xmlns:xlink="http://www.w3.org/1999/xlink" content-type="zoobank" xlink:type="simple">http://zoobank.org/10F38B28-E1B6-46F2-B443-7C19A4A36D18</object-id>
            </tp:taxon-name><tp:taxon-authority>Shaverdo &amp; Balke</tp:taxon-authority><tp:taxon-status xmlns:xlink="http://www.w3.org/1999/xlink" xlink:type="simple">sp. nov.</tp:taxon-status><xref ref-type="fig" rid="F18">Figs 38</xref><xref ref-type="fig" rid="F21">, 43</xref><tp:nomenclature-citation-list><tp:nomenclature-citation><tp:taxon-name>
                  <tp:taxon-name-part taxon-name-part-type="genus" reg="Exocelina">Exocelina</tp:taxon-name-part>
                </tp:taxon-name><comment>undescribed sp. MB0688: <xref ref-type="bibr" rid="B22">Toussaint et al. 2014</xref>: supplementary figs 1–4, tab. 2; <xref ref-type="bibr" rid="B23">Toussaint et al. 2015</xref>: supplementary figs S1, S2, tab. S3, and information S5, S6.</comment></tp:nomenclature-citation></tp:nomenclature-citation-list></tp:nomenclature><tp:treatment-sec sec-type="type locality" id="SECID0EHWFK"><title>Type locality.</title><p>Papua New Guinea: Sandaun Province, Mianmin, <named-content xmlns:xlink="http://www.w3.org/1999/xlink" content-type="dwc:verbatimCoordinates" xlink:type="simple"><named-content content-type="geo-json" specific-use="{&#34;type&#34;:&#34;Point&#34;,&#34;coordinates&#34;:[141.528500,-4.881000]}" id="NCID0EQWFK" xlink:type="simple">04°52.86'S, 141°31.71'E</named-content></named-content>, 700 m a.s.l.</p></tp:treatment-sec><tp:treatment-sec sec-type="type material" id="SECID0EVWFK"><title>Type material.</title><p><italic>Holotype</italic>: male “Papua New Guinea: Sandaun, Mianmin (pool), 700m, 21.x.2008, <named-content xmlns:xlink="http://www.w3.org/1999/xlink" content-type="dwc:verbatimCoordinates" xlink:type="simple"><named-content content-type="geo-json" specific-use="{&#34;type&#34;:&#34;Point&#34;,&#34;coordinates&#34;:[141.528433,-4.880967]}" id="NCID0EAXFK" xlink:type="simple">04.52.858S 141.31.706E</named-content></named-content>, Ibalim (<abbrev xmlns:xlink="http://www.w3.org/1999/xlink" xlink:title="Papua New Guinea" id="ABBRID0EFXFK" xlink:type="simple">PNG</abbrev> 198), “DNA M.Balke 3749” [green] (<named-content xmlns:xlink="http://www.w3.org/1999/xlink" content-type="dwc:institutional_code" xlink:type="simple">ZSM</named-content>). <italic>Paratypes</italic>: 16 males, 8 females with the same label as the holotype, one male with an additional green label “DNA M.Balke 3758” (<named-content xmlns:xlink="http://www.w3.org/1999/xlink" content-type="dwc:institutional_code" xlink:type="simple">NHMW</named-content>, <named-content xmlns:xlink="http://www.w3.org/1999/xlink" content-type="dwc:institutional_code" xlink:type="simple">ZSM</named-content>). 2 males, 3 females “Papua New Guinea: Sandaun, Mianmin (pool), 700m, 21.x.2008, <named-content xmlns:xlink="http://www.w3.org/1999/xlink" content-type="dwc:verbatimCoordinates" xlink:type="simple"><named-content content-type="geo-json" specific-use="{&#34;type&#34;:&#34;Point&#34;,&#34;coordinates&#34;:[141.528433,-4.880967]}" id="NCID0EGYFK" xlink:type="simple">04.52.858S 141.31.706E</named-content></named-content>, Ibalim (<abbrev xmlns:xlink="http://www.w3.org/1999/xlink" xlink:title="Papua New Guinea" id="ABBRID0ELYFK" xlink:type="simple">PNG</abbrev> 197) (<named-content xmlns:xlink="http://www.w3.org/1999/xlink" content-type="dwc:institutional_code" xlink:type="simple">ZSM</named-content>). 1 male “Papua New Guinea: Sandaun, Mianmin (pool), 990m, 23.x.2008, <named-content xmlns:xlink="http://www.w3.org/1999/xlink" content-type="dwc:verbatimCoordinates" xlink:type="simple"><named-content content-type="geo-json" specific-use="{&#34;type&#34;:&#34;Point&#34;,&#34;coordinates&#34;:[141.591500,-4.909500]}" id="NCID0E1YFK" xlink:type="simple">4.54.570S 141.35.490E</named-content></named-content>, Ibalim (<abbrev xmlns:xlink="http://www.w3.org/1999/xlink" xlink:title="Papua New Guinea" id="ABBRID0E6YFK" xlink:type="simple">PNG</abbrev> 193) (<named-content xmlns:xlink="http://www.w3.org/1999/xlink" content-type="dwc:institutional_code" xlink:type="simple">ZSM</named-content>). 4 males “Papua New Guinea: Sandaun, May River, 970m, 19.x.2003, <named-content xmlns:xlink="http://www.w3.org/1999/xlink" content-type="dwc:verbatimCoordinates" xlink:type="simple"><named-content content-type="geo-json" specific-use="{&#34;type&#34;:&#34;Point&#34;,&#34;coordinates&#34;:[141.636233,-4.829650]}" id="NCID0EOZFK" xlink:type="simple">4.49.779S 141.38.174E</named-content></named-content>, K. Sagata (WB43)”, one of them with an additional green label “DNA MB688” (<named-content xmlns:xlink="http://www.w3.org/1999/xlink" content-type="dwc:institutional_code" xlink:type="simple">ZSM</named-content>).</p></tp:treatment-sec><tp:treatment-sec sec-type="description" id="SECID0E2ZFK"><title>Description.</title><p><italic>Body size and form</italic>: Beetle medium-sized: <abbrev xmlns:xlink="http://www.w3.org/1999/xlink" xlink:title="total body length without head" id="ABBRID0ED1FK" xlink:type="simple">TL-H</abbrev> 3.75–4.25 mm, <abbrev xmlns:xlink="http://www.w3.org/1999/xlink" xlink:title="total body length" id="ABBRID0EH1FK" xlink:type="simple">TL</abbrev> 4.15–4.6 mm, <abbrev xmlns:xlink="http://www.w3.org/1999/xlink" xlink:title="maximum body width" id="ABBRID0EL1FK" xlink:type="simple">MW</abbrev> 1.95–2.3 mm (holotype: <abbrev xmlns:xlink="http://www.w3.org/1999/xlink" xlink:title="total body length without head" id="ABBRID0EP1FK" xlink:type="simple">TL-H</abbrev> 3.75 mm, <abbrev xmlns:xlink="http://www.w3.org/1999/xlink" xlink:title="total body length" id="ABBRID0ET1FK" xlink:type="simple">TL</abbrev> 4.15 mm, <abbrev xmlns:xlink="http://www.w3.org/1999/xlink" xlink:title="maximum body width" id="ABBRID0EX1FK" xlink:type="simple">MW</abbrev> 1.95 mm), with oblong habitus.</p><p><italic>Colouration</italic>: Piceuos. Head piceous, with reddish brown anterior margin. Pronotum dark brown to piceous, with reddish brown to brown sides. Elytra uniformly piceous. Head appendages and legs proximally yellowish, legs distally darker, reddish brown (Fig. <xref ref-type="fig" rid="F18">38</xref>). Teneral specimen paler.</p><p><italic>Surface sculpture</italic>: Submatt dorsally, with dense and coarse punctation and weakly impressed microreticulation. Head with very dense and coarse punctation (no spaces between punctures or spaces 1–2 times size of punctures); diameter of punctures equal to diameter of cells of microreticulation. Pronotum with distinct punctation, finer than on head. Punctation on elytra distinct, finer and sparser than on head. Elytra with weakly impressed microreticulation; head and pronotum with microreticulation stronger than on elytra. Metaventrite, metacoxae, and abdominal ventrites distinctly microreticulate. Metacoxal plates with longitudinal strioles and weak transverse wrinkles; abdominal ventrites 2–4 with few strioles, two last one without strioles but with very weak wrinkles. Punctation on venter fine but distinct.</p><p><italic>Structures</italic>: Pronotum with narrow lateral bead. Base of prosternum and neck of prosternal process with distinct ridge, rounded anteriorly. Blade of prosternal process lanceolate, narrow, slightly convex, with distinct bead and few setae laterally. Abdominal ventrite 6 truncate or very slightly concave.</p><p><italic>Male</italic>: Protarsomere 4 with large, thick, strongly curved anterolateral hook-like seta. Protarsomere 5 ventrally with anterior band of ca. 60 and posterior row of 17 relatively long setae (Fig. <xref ref-type="fig" rid="F21">43D</xref>). Abdominal ventrite 6 without lateral striae on each side, except one with setae. Median lobe slender, lateral sides slightly thickened; in lateral view, apex short, pointed, and curved downwards; in ventral view, lateral sides evenly expanded subdistally and apex slightly concave (Fig. <xref ref-type="fig" rid="F21">43A, B</xref>). Paramere with distinct dorsal notch and subdistal part well developed, with long and dense subdistal and inconspicuous proximal setae (Fig. <xref ref-type="fig" rid="F21">43C</xref>).</p><p><italic>Female</italic>: Without evident differences in external morphology from males, except for not modified protarsi.</p></tp:treatment-sec><tp:treatment-sec sec-type="Affinities" id="SECID0EO4FK"><title>Affinities.</title><p>In the area of its distribution, <italic><tp:taxon-name><tp:taxon-name-part taxon-name-part-type="genus" reg="Exocelina">E.</tp:taxon-name-part> <tp:taxon-name-part taxon-name-part-type="species" reg="mianminensis">mianminensis</tp:taxon-name-part></tp:taxon-name></italic> co-occurs with species of the <italic><tp:taxon-name><tp:taxon-name-part taxon-name-part-type="genus" reg="Exocelina">E.</tp:taxon-name-part> <tp:taxon-name-part taxon-name-part-type="species" reg="ekari">ekari</tp:taxon-name-part></tp:taxon-name></italic>, <italic><tp:taxon-name><tp:taxon-name-part taxon-name-part-type="genus">E.</tp:taxon-name-part> <tp:taxon-name-part taxon-name-part-type="species" reg="okbapensis">okbapensis</tp:taxon-name-part></tp:taxon-name></italic>, <italic><tp:taxon-name><tp:taxon-name-part taxon-name-part-type="genus" reg="Exocelina">E.</tp:taxon-name-part> <tp:taxon-name-part taxon-name-part-type="species" reg="broschii">broschii</tp:taxon-name-part></tp:taxon-name></italic>, <italic><tp:taxon-name><tp:taxon-name-part taxon-name-part-type="genus" reg="Exocelina">E.</tp:taxon-name-part> <tp:taxon-name-part taxon-name-part-type="species" reg="casuarina">casuarina</tp:taxon-name-part></tp:taxon-name></italic> and <italic><tp:taxon-name><tp:taxon-name-part taxon-name-part-type="genus" reg="Exocelina">E.</tp:taxon-name-part> <tp:taxon-name-part taxon-name-part-type="species" reg="danae">danae</tp:taxon-name-part></tp:taxon-name></italic> groups. From species of the <italic><tp:taxon-name><tp:taxon-name-part taxon-name-part-type="genus" reg="Exocelina">E.</tp:taxon-name-part> <tp:taxon-name-part taxon-name-part-type="species" reg="ekari">ekari</tp:taxon-name-part></tp:taxon-name></italic> group, the species differs in larger size, presence of the pronotal bead, evidently stronger dorsal punctation, and the shape of the median lobe. From the other species, <italic><tp:taxon-name><tp:taxon-name-part taxon-name-part-type="genus" reg="Exocelina">E.</tp:taxon-name-part> <tp:taxon-name-part taxon-name-part-type="species" reg="mianminensis">mianminensis</tp:taxon-name-part></tp:taxon-name></italic> sp. nov. can be distinguished by body size, form, and colouration, dorsal punctation, simple male antenna, and shape and setation of its median lobe and paramere. In the general appearance, the new species is more similar to <italic><tp:taxon-name><tp:taxon-name-part taxon-name-part-type="genus">E.</tp:taxon-name-part> <tp:taxon-name-part taxon-name-part-type="species" reg="ibalimi">ibalimi</tp:taxon-name-part></tp:taxon-name></italic><xref ref-type="bibr" rid="B21">Shaverdo et al., 2018</xref>, but can be easily distinguished from it in presence of the pronotal bead. Male abdominal ventrite 6 without lateral striae was so far known only for <italic><tp:taxon-name><tp:taxon-name-part taxon-name-part-type="genus">E.</tp:taxon-name-part> <tp:taxon-name-part taxon-name-part-type="species" reg="sima">sima</tp:taxon-name-part></tp:taxon-name></italic><xref ref-type="bibr" rid="B21">Shaverdo et al., 2018</xref> among New Guinea <italic><tp:taxon-name><tp:taxon-name-part taxon-name-part-type="genus" reg="Exocelina">Exocelina</tp:taxon-name-part></tp:taxon-name></italic>. For affinities within the group, see the “Key”.</p></tp:treatment-sec><tp:treatment-sec sec-type="distribution" id="SECID0ERBGK"><title>Distribution.</title><p>Papua New Guinea: Sandaun Province (Fig. <xref ref-type="fig" rid="F22">45</xref>).</p></tp:treatment-sec><tp:treatment-sec sec-type="etymology" id="SECID0E2BGK"><title>Etymology.</title><p>The species is named after Mianmin Village. The name is an adjective in the nominative singular.</p></tp:treatment-sec><tp:treatment-sec><!--Section generated to contain objects referenced in tp:taxon-treatment.--><fig id="F18" position="float" orientation="portrait"><object-id xmlns:xlink="http://www.w3.org/1999/xlink" content-type="doi" xlink:type="simple">10.3897/zookeys.878.37403.figures35-39</object-id><object-id xmlns:xlink="http://www.w3.org/1999/xlink" content-type="arpha" xlink:type="simple">3496EBB3-6732-5529-A43D-1443FB0C25D7</object-id><label>Figures 35–39.</label><caption><p>Habitus and colouration <bold>35</bold><italic><tp:taxon-name><tp:taxon-name-part taxon-name-part-type="genus" reg="Exocelina">Exocelina</tp:taxon-name-part> <tp:taxon-name-part taxon-name-part-type="species" reg="larsoni">larsoni</tp:taxon-name-part></tp:taxon-name></italic> (Balke, 1998) <bold>36</bold><italic><tp:taxon-name><tp:taxon-name-part taxon-name-part-type="genus" reg="Exocelina">E.</tp:taxon-name-part> <tp:taxon-name-part taxon-name-part-type="species" reg="nomax">nomax</tp:taxon-name-part></tp:taxon-name></italic> (J. Balfour-Browne, 1939) <bold>A</bold> holotype <bold>B</bold> specimen from Tapini <bold>37</bold><italic><tp:taxon-name><tp:taxon-name-part taxon-name-part-type="genus">E.</tp:taxon-name-part> <tp:taxon-name-part taxon-name-part-type="species" reg="warahulenensis">warahulenensis</tp:taxon-name-part></tp:taxon-name></italic> sp. nov. <bold>38</bold><italic><tp:taxon-name><tp:taxon-name-part taxon-name-part-type="genus" reg="Exocelina">E.</tp:taxon-name-part> <tp:taxon-name-part taxon-name-part-type="species" reg="mianminensis">mianminensis</tp:taxon-name-part></tp:taxon-name></italic> sp. nov. <bold>39</bold><italic><tp:taxon-name><tp:taxon-name-part taxon-name-part-type="genus" reg="Exocelina">E.</tp:taxon-name-part> <tp:taxon-name-part taxon-name-part-type="species" reg="takime">takime</tp:taxon-name-part></tp:taxon-name></italic> (Balke, 1998).</p></caption><graphic xmlns:xlink="http://www.w3.org/1999/xlink" xlink:href="zookeys-878-073-g018.jpg" position="float" orientation="portrait" xlink:type="simple" id="oo_344986.jpg"><uri content-type="original_file" xlink:type="simple">https://binary.pensoft.net/fig/344986</uri></graphic></fig><fig id="F21" position="float" orientation="portrait"><object-id xmlns:xlink="http://www.w3.org/1999/xlink" content-type="doi" xlink:type="simple">10.3897/zookeys.878.37403.figures43-44</object-id><object-id xmlns:xlink="http://www.w3.org/1999/xlink" content-type="arpha" xlink:type="simple">C8699CD2-3A75-5878-A12C-716F2C1F419E</object-id><label>Figures 43, 44.</label><caption><p><bold>43</bold><italic><tp:taxon-name><tp:taxon-name-part taxon-name-part-type="genus" reg="Exocelina">Exocelina</tp:taxon-name-part> <tp:taxon-name-part taxon-name-part-type="species" reg="mianminensis">mianminensis</tp:taxon-name-part></tp:taxon-name></italic> sp. nov. <bold>44</bold><italic><tp:taxon-name><tp:taxon-name-part taxon-name-part-type="genus" reg="Exocelina">E.</tp:taxon-name-part> <tp:taxon-name-part taxon-name-part-type="species" reg="takime">takime</tp:taxon-name-part></tp:taxon-name></italic> (Balke, 1998) <bold>A</bold> median lobe in ventral view <bold>B</bold> median lobe in lateral view <bold>C</bold> paramere in external view <bold>D</bold> male protarsomeres 4–5 in ventral view.</p></caption><graphic xmlns:xlink="http://www.w3.org/1999/xlink" xlink:href="zookeys-878-073-g021.jpg" position="float" orientation="portrait" xlink:type="simple" id="oo_344989.jpg"><uri content-type="original_file" xlink:type="simple">https://binary.pensoft.net/fig/344989</uri></graphic></fig><fig id="F22" position="float" orientation="portrait"><object-id xmlns:xlink="http://www.w3.org/1999/xlink" content-type="doi" xlink:type="simple">10.3897/zookeys.878.37403.figure45</object-id><object-id xmlns:xlink="http://www.w3.org/1999/xlink" content-type="arpha" xlink:type="simple">DD394366-BC2D-5249-BB56-DE69FA6E0CA0</object-id><label>Figure 45.</label><caption><p>Map of the eastern part of New Guinea showing distribution of the species of the <italic><tp:taxon-name><tp:taxon-name-part taxon-name-part-type="genus" reg="Exocelina">E.</tp:taxon-name-part> <tp:taxon-name-part taxon-name-part-type="species" reg="larsoni">larsoni</tp:taxon-name-part></tp:taxon-name></italic> and <italic><tp:taxon-name><tp:taxon-name-part taxon-name-part-type="genus"/><tp:taxon-name-part taxon-name-part-type="species" reg="takime">takime</tp:taxon-name-part></tp:taxon-name></italic> groups.</p></caption><graphic xmlns:xlink="http://www.w3.org/1999/xlink" xlink:href="zookeys-878-073-g022.jpg" position="float" orientation="portrait" xlink:type="simple" id="oo_344990.jpg"><uri content-type="original_file" xlink:type="simple">https://binary.pensoft.net/fig/344990</uri></graphic></fig></tp:treatment-sec><ref-list><ref id="B22"><mixed-citation xmlns:xlink="http://www.w3.org/1999/xlink" xlink:type="simple"><person-group><name name-style="western"><surname>Toussaint</surname><given-names>EFA</given-names></name><name name-style="western"><surname>Hall</surname><given-names>R</given-names></name><name name-style="western"><surname>Monaghan</surname><given-names>MT</given-names></name><name name-style="western"><surname>Sagata</surname><given-names>K</given-names></name><name name-style="western"><surname>Ibalim</surname><given-names>S</given-names></name><name name-style="western"><surname>Shaverdo</surname><given-names>HV</given-names></name><name name-style="western"><surname>Vogler</surname><given-names>AP</given-names></name><name name-style="western"><surname>Pons</surname><given-names>J</given-names></name><name name-style="western"><surname>Balke</surname><given-names>M</given-names></name></person-group> (<year>2014</year>) <article-title>The towering orogeny of New Guinea as a trigger for arthropod megadiversity.</article-title><source>Nature Communications</source><volume>1</volume>: <fpage>1</fpage>–<lpage>10</lpage>. <ext-link xlink:type="simple" ext-link-type="doi" xlink:href="10.1038/ncomms5001">https://doi.org/10.1038/ncomms5001</ext-link></mixed-citation></ref><ref id="B23"><mixed-citation xmlns:xlink="http://www.w3.org/1999/xlink" xlink:type="simple"><person-group><name name-style="western"><surname>Toussaint</surname><given-names>EFA</given-names></name><name name-style="western"><surname>Henrich</surname><given-names>L</given-names></name><name name-style="western"><surname>Shaverdo</surname><given-names>H</given-names></name><name name-style="western"><surname>Balke</surname><given-names>M</given-names></name></person-group> (<year>2015</year>) Mosaic patterns of diversification dynamics following the colonization of Melanesian islands. Scientific Reports 5: 16016. <ext-link xlink:type="simple" ext-link-type="doi" xlink:href="10.1038/srep16016">https://doi.org/10.1038/srep16016</ext-link></mixed-citation></ref><ref id="B21"><mixed-citation xmlns:xlink="http://www.w3.org/1999/xlink" xlink:type="simple"><person-group><name name-style="western"><surname>Shaverdo</surname><given-names>H</given-names></name><name name-style="western"><surname>Sagata</surname><given-names>K</given-names></name><name name-style="western"><surname>Balke</surname><given-names>M</given-names></name></person-group> (<year>2018</year>) <article-title>Introduction of the <italic><tp:taxon-name><tp:taxon-name-part taxon-name-part-type="genus">Exocelina</tp:taxon-name-part> <tp:taxon-name-part taxon-name-part-type="species">casuarina</tp:taxon-name-part></tp:taxon-name></italic>-group, with a key to its representatives and descriptions of 19 new species from New Guinea (<tp:taxon-name><tp:taxon-name-part taxon-name-part-type="order">Coleoptera</tp:taxon-name-part></tp:taxon-name>, <tp:taxon-name><tp:taxon-name-part taxon-name-part-type="family">Dytiscidae</tp:taxon-name-part></tp:taxon-name>, <tp:taxon-name><tp:taxon-name-part taxon-name-part-type="subfamily">Copelatinae</tp:taxon-name-part></tp:taxon-name>).</article-title><source>ZooKeys</source><volume>803</volume>: <fpage>7</fpage>–<lpage>70</lpage>. <ext-link xlink:type="simple" ext-link-type="doi" xlink:href="10.3897/zookeys.803.28903">https://doi.org/10.3897/zookeys.803.28903</ext-link></mixed-citation></ref></ref-list></tp:taxon-treatment>
