# Supplementary material for: Nine new species groups, 15 new species, and one new subspecies of New Guinea diving beetles of the genus Exocelina Broun, 1886 (Coleoptera, Dytiscidae, Copelatinae)
Source: Zookeys. 2019 Oct 7;878:73–143. doi: 10.3897/zookeys.878.37403 (PMC6791902; doi:10.3897/zookeys.878.37403)
Supplement: XML Treatment for Exocelina kobau [file zookeys.878.37403-treatment21.xml]

<!DOCTYPE tp:taxon-treatment
  PUBLIC "-//TaxonX//DTD Taxonomic Treatment Publishing DTD v0 20100105//EN" "tax-treatment-NSO.dtd">
<tp:taxon-treatment xmlns:tp="http://www.plazi.org/taxpub"><tp:treatment-meta><kwd-group><label>Taxon classification</label><kwd><named-content xmlns:xlink="http://www.w3.org/1999/xlink" content-type="kingdom">Animalia</named-content></kwd><kwd><named-content xmlns:xlink="http://www.w3.org/1999/xlink" content-type="order">Coleoptera</named-content></kwd><kwd><named-content xmlns:xlink="http://www.w3.org/1999/xlink" content-type="family">Dytiscidae</named-content></kwd></kwd-group><mixed-citation publication-type="journal"><person-group><name><surname>Shaverdo</surname><given-names>Helena</given-names></name><name><surname>Surbakti</surname><given-names>Suriani</given-names></name><name><surname>Warikar</surname><given-names>Evie L.</given-names></name><name><surname>Sagata</surname><given-names>Katayo</given-names></name><name><surname>Balke</surname><given-names>Michael</given-names></name></person-group><article-title>Nine new species groups, 15 new species, and one new subspecies of New Guinea diving beetles of the genus <italic><tp:taxon-name><tp:taxon-name-part taxon-name-part-type="genus" reg="Exocelina">Exocelina</tp:taxon-name-part></tp:taxon-name></italic> Broun, 1886 (<tp:taxon-name><tp:taxon-name-part taxon-name-part-type="order">Coleoptera</tp:taxon-name-part></tp:taxon-name>, <tp:taxon-name><tp:taxon-name-part taxon-name-part-type="family">Dytiscidae</tp:taxon-name-part></tp:taxon-name>, <tp:taxon-name><tp:taxon-name-part taxon-name-part-type="subfamily">Copelatinae</tp:taxon-name-part></tp:taxon-name>)</article-title><source>Zookeys</source><day>07</day><month>10</month><year>2019</year><volume>878</volume><fpage>73</fpage><lpage>143</lpage><pub-id pub-id-type="doi">10.3897/zookeys.878.37403</pub-id></mixed-citation></tp:treatment-meta><tp:nomenclature><label>20.</label><tp:taxon-name><object-id xmlns:xlink="http://www.w3.org/1999/xlink" content-type="arpha" xlink:type="simple">110D3B4B-1C1C-5EC9-9F6E-781AEF4783D0</object-id>
              <tp:taxon-name-part taxon-name-part-type="genus" reg="Exocelina">Exocelina</tp:taxon-name-part>
              <tp:taxon-name-part taxon-name-part-type="species" reg="kobau">kobau</tp:taxon-name-part>
              <object-id xmlns:xlink="http://www.w3.org/1999/xlink" content-type="zoobank" xlink:type="simple">http://zoobank.org/6773EB08-F9C3-4CD8-A4C6-25B49D19AD5C</object-id>
            </tp:taxon-name><tp:taxon-authority>Shaverdo &amp; Balke</tp:taxon-authority><tp:taxon-status xmlns:xlink="http://www.w3.org/1999/xlink" xlink:type="simple">sp. nov.</tp:taxon-status><xref ref-type="fig" rid="F23">Figs 46</xref><xref ref-type="fig" rid="F24">, 50</xref></tp:nomenclature><tp:treatment-sec sec-type="type locality" id="SECID0EGFHK"><title>Type locality.</title><p>Papua New Guinea: Morobe Province, E Pindiu, Kobau, ca. <named-content xmlns:xlink="http://www.w3.org/1999/xlink" content-type="dwc:verbatimCoordinates" xlink:type="simple"><named-content content-type="geo-json" specific-use="{&#34;type&#34;:&#34;Point&#34;,&#34;coordinates&#34;:[147.535167,-6.419472]}" id="NCID0EPFHK" xlink:type="simple">6°25'10.1"S, 147°32'06.6"E</named-content></named-content>, 1400 m a.s.l.</p></tp:treatment-sec><tp:treatment-sec sec-type="type material" id="SECID0EUFHK"><title>Type material.</title><p><italic>Holotype</italic>: male “PAPUA N.G.: Morobe Prov. E Pindiu, Kobau 24.4.1998, 1400 m, leg. A. Riedel”, “SEM 13” (<named-content xmlns:xlink="http://www.w3.org/1999/xlink" content-type="dwc:institutional_code" xlink:type="simple">NHMW</named-content>).</p></tp:treatment-sec><tp:treatment-sec sec-type="description" id="SECID0EEGHK"><title>Description.</title><p><italic>Body size and form</italic>: Beetle medium-sized: <abbrev xmlns:xlink="http://www.w3.org/1999/xlink" xlink:title="total body length without head" id="ABBRID0EMGHK" xlink:type="simple">TL-H</abbrev> 4.25 mm, <abbrev xmlns:xlink="http://www.w3.org/1999/xlink" xlink:title="total body length" id="ABBRID0EQGHK" xlink:type="simple">TL</abbrev> 4.75 mm, <abbrev xmlns:xlink="http://www.w3.org/1999/xlink" xlink:title="maximum body width" id="ABBRID0EUGHK" xlink:type="simple">MW</abbrev> 2.2 mm, with oblong-oval habitus.</p><p><italic>Colouration</italic>: Piceous, with paler sides of pronotum and head anteriorly. Head dark brown, paler anteriorly. Pronotum dark brown, with brown sides. Elytra piceous, with weakly indicated reddish sutural lines. Head appendages and legs proximally reddish, legs distally darker, reddish brown (Fig. <xref ref-type="fig" rid="F23">46</xref>).</p><p><italic>Surface sculpture</italic>: Shiny dorsally, with extremely fine and sparse punctation and weakly impressed microreticulation. Head with fine and sparse punctation (spaces between punctures 2–3 times size of punctures); diameter of punctures equal to or smaller than diameter of cells of microreticulation. Pronotum with much finer and sparser punctation than on head, very inconspicuous. Punctation on elytra invisible. Pronotum and elytra with weakly impressed microreticulation; head with microreticulation slightly stronger. Metaventrite, metacoxae, and abdominal ventrites distinctly microreticulate. Metacoxal plates with longitudinal strioles and weak transverse wrinkles; abdominal ventrites with strioles. Punctation on venter invisible; inconspicuous on two last abdominal ventrites.</p><p><italic>Structures</italic>: Pronotum with lateral bead. Base of prosternum and neck of prosternal process with distinct ridge, slightly rounded anteriorly. Blade of prosternal process lanceolate, relatively narrow, slightly convex, with distinct bead and few setae laterally. Abdominal ventrite 6 truncate.</p><p><italic>Male</italic>: Protarsomere 4 with large, thick, strongly curved anterolateral hook-like seta. Protarsomere 5 ventrally with anterior band of 25 and posterior row of five relatively long setae (Fig. <xref ref-type="fig" rid="F24">50D</xref>). Abdominal ventrite 6 with 3–4 lateral striae on each side. Median lobe short, robust, evenly tapering to broadly pointed apex in lateral and ventral views (Fig. <xref ref-type="fig" rid="F24">50A, B</xref>). Paramere slightly concave on dorsal side, subdistal setae strong and dense, proximal setae inconspicuous (Fig. <xref ref-type="fig" rid="F24">50C</xref>).</p><p><italic>Female</italic>: Unknown.</p></tp:treatment-sec><tp:treatment-sec sec-type="Affinities" id="SECID0E3HHK"><title>Affinities.</title><p><italic><tp:taxon-name><tp:taxon-name-part taxon-name-part-type="genus" reg="Exocellina">Exocellina</tp:taxon-name-part> <tp:taxon-name-part taxon-name-part-type="species" reg="kobau">kobau</tp:taxon-name-part></tp:taxon-name></italic> sp. nov. can be distinguished by its size, dorsal punctation, shape and setation of its median lobe and paramere, and large anterolateral hook-like seta of the male protarsomere 4 from the species co-occurring in the same area (<italic><tp:taxon-name><tp:taxon-name-part taxon-name-part-type="genus">E.</tp:taxon-name-part> <tp:taxon-name-part taxon-name-part-type="species" reg="damantiensis">damantiensis</tp:taxon-name-part></tp:taxon-name></italic>, <italic><tp:taxon-name><tp:taxon-name-part taxon-name-part-type="genus">E.</tp:taxon-name-part> <tp:taxon-name-part taxon-name-part-type="species" reg="kabwumensis">kabwumensis</tp:taxon-name-part></tp:taxon-name></italic> Shaverdo &amp; Balke, 2016, and <italic><tp:taxon-name><tp:taxon-name-part taxon-name-part-type="genus" reg="Exocelina">E.</tp:taxon-name-part> <tp:taxon-name-part taxon-name-part-type="species" reg="bacchusi">bacchusi</tp:taxon-name-part></tp:taxon-name></italic>). For the affinities within the group, see the “Key”.</p></tp:treatment-sec><tp:treatment-sec sec-type="distribution" id="SECID0EOJHK"><title>Distribution.</title><p>Papua New Guinea: Morobe Province (Fig. <xref ref-type="fig" rid="F26">54</xref>).</p></tp:treatment-sec><tp:treatment-sec sec-type="etymology" id="SECID0EYJHK"><title>Etymology.</title><p>The species is named after Kobau Village. The name is a noun in the nominative singular standing in apposition.</p></tp:treatment-sec><tp:treatment-sec><!--Section generated to contain objects referenced in tp:taxon-treatment.--><fig id="F23" position="float" orientation="portrait"><object-id xmlns:xlink="http://www.w3.org/1999/xlink" content-type="doi" xlink:type="simple">10.3897/zookeys.878.37403.figures46-49</object-id><object-id xmlns:xlink="http://www.w3.org/1999/xlink" content-type="arpha" xlink:type="simple">13BE53EA-7716-5E22-83BA-501A045B1DCB</object-id><label>Figures 46–49.</label><caption><p>Habitus and colouration <bold>46</bold><italic><tp:taxon-name><tp:taxon-name-part taxon-name-part-type="genus" reg="Exocelina">Exocelina</tp:taxon-name-part> <tp:taxon-name-part taxon-name-part-type="species" reg="kobau">kobau</tp:taxon-name-part></tp:taxon-name></italic> sp. nov. <bold>47</bold><italic><tp:taxon-name><tp:taxon-name-part taxon-name-part-type="genus" reg="Exocelina">E.</tp:taxon-name-part> <tp:taxon-name-part taxon-name-part-type="species" reg="pulchella">pulchella</tp:taxon-name-part></tp:taxon-name></italic> sp. nov. <bold>48</bold><italic><tp:taxon-name><tp:taxon-name-part taxon-name-part-type="genus" reg="Exocelina">E.</tp:taxon-name-part> <tp:taxon-name-part taxon-name-part-type="species" reg="warasera">warasera</tp:taxon-name-part></tp:taxon-name></italic> sp. nov. <bold>49</bold><italic><tp:taxon-name><tp:taxon-name-part taxon-name-part-type="genus">E.</tp:taxon-name-part> <tp:taxon-name-part taxon-name-part-type="species" reg="haia">haia</tp:taxon-name-part></tp:taxon-name></italic> sp. nov.</p></caption><graphic xmlns:xlink="http://www.w3.org/1999/xlink" xlink:href="zookeys-878-073-g023.jpg" position="float" orientation="portrait" xlink:type="simple" id="oo_344991.jpg"><uri content-type="original_file" xlink:type="simple">https://binary.pensoft.net/fig/344991</uri></graphic></fig><fig id="F24" position="float" orientation="portrait"><object-id xmlns:xlink="http://www.w3.org/1999/xlink" content-type="doi" xlink:type="simple">10.3897/zookeys.878.37403.figures50-51</object-id><object-id xmlns:xlink="http://www.w3.org/1999/xlink" content-type="arpha" xlink:type="simple">94A5117F-01EC-5627-A8C8-6448D4465210</object-id><label>Figures 50, 51.</label><caption><p><bold>50</bold><italic><tp:taxon-name><tp:taxon-name-part taxon-name-part-type="genus" reg="Exocelina">Exocelina</tp:taxon-name-part> <tp:taxon-name-part taxon-name-part-type="species" reg="kobau">kobau</tp:taxon-name-part></tp:taxon-name></italic> sp. nov. <bold>51</bold><italic><tp:taxon-name><tp:taxon-name-part taxon-name-part-type="genus" reg="Exocelina">E.</tp:taxon-name-part> <tp:taxon-name-part taxon-name-part-type="species" reg="pulchella">pulchella</tp:taxon-name-part></tp:taxon-name></italic> sp. nov. <bold>A</bold> median lobe in ventral view <bold>B</bold> median lobe in lateral view <bold>C</bold> paramere in external view <bold>D</bold> male protarsomeres 4–5 in ventral view.</p></caption><graphic xmlns:xlink="http://www.w3.org/1999/xlink" xlink:href="zookeys-878-073-g024.jpg" position="float" orientation="portrait" xlink:type="simple" id="oo_344992.jpg"><uri content-type="original_file" xlink:type="simple">https://binary.pensoft.net/fig/344992</uri></graphic></fig><fig id="F26" position="float" orientation="portrait"><object-id xmlns:xlink="http://www.w3.org/1999/xlink" content-type="doi" xlink:type="simple">10.3897/zookeys.878.37403.figure54</object-id><object-id xmlns:xlink="http://www.w3.org/1999/xlink" content-type="arpha" xlink:type="simple">289C6860-C5C4-5D5D-813A-C53FAE0E67DF</object-id><label>Figure 54.</label><caption><p>Map of the eastern part of New Guinea showing distribution of the species of the <italic><tp:taxon-name><tp:taxon-name-part taxon-name-part-type="genus" reg="Exocelina">E.</tp:taxon-name-part> <tp:taxon-name-part taxon-name-part-type="species" reg="warasera">warasera</tp:taxon-name-part></tp:taxon-name></italic> group.</p></caption><graphic xmlns:xlink="http://www.w3.org/1999/xlink" xlink:href="zookeys-878-073-g026.jpg" position="float" orientation="portrait" xlink:type="simple" id="oo_344994.jpg"><uri content-type="original_file" xlink:type="simple">https://binary.pensoft.net/fig/344994</uri></graphic></fig></tp:treatment-sec></tp:taxon-treatment>
